# Supplementary material for: Genotype-by-environment interaction in Holstein heifer fertility traits using single-step genomic reaction norm models
Source: BMC Genomics. 2021 Mar 17;22:193. doi: 10.1186/s12864-021-07496-3 (PMC7968333; doi:10.1186/s12864-021-07496-3)
Supplement: Supplementary file 2 — Additional file 2: Table S1. Detailed results of AICs for 19 tested combinations. [file 12864_2021_7496_MOESM2_ESM.xlsx]

## Sheet: Supp. File1
EG	trait	AICs of candidate combinations
		[-10, 10]	[-10, 30]	[-10, 60]	[-120, -90]	[-30, -10]	[-30, 10]	[-30, 30]	[-30, 60]	[-60, -10]	[-60, -30]	[-60, 10]	[-60, 30]	[-60, 60]	[-90, -30]	[-90, -60]	[-90, 30]	[10, 30]	[10, 60]	[30, 60]
prop	AFC	620981	621016	620950	620578	620815	620931	621009	621018	620639	620568	620772	620895	620997	620455	620490	620725	620982	620850	620762
	IFL	597145	597211	597220	597016	596910	597040	597143	597221	596690	596640	596819	596955	597111	596592	596746	596761	597239	597177	597112
	CR	76647.5	76627	76624.6	76704.8	76671.1	76658.3	76640.5	76633.5	76657.1	76661.8	76658	76651	76645.1	76647.9	76655.2	76650.9	76629.6	76632.4	76649.3
mTHI	AFC	620926	620957	620970	620551	620762	620871	620940	621014	620642	620505	620768	620886	621043	620425	620403	620790	620942	620885	620841
	IFL	597027	597114	597220	596982	596798	596938	597044	597209	596685	596586	596795	596919	597148	596551	596664	596778	597165	597206	597198
	CR	76616.3	76613.7	76625	76674	76642.1	76634.1	76637.4	76652	76648.3	76658.1	76640.9	76645.5	76661.9	76660.1	76678.8	76656.6	76614.4	76619.2	76638.3
