# Supplementary material for: Genotype-by-environment interaction in Holstein heifer fertility traits using single-step genomic reaction norm models
Source: BMC Genomics. 2021 Mar 17;22:193. doi: 10.1186/s12864-021-07496-3 (PMC7968333; doi:10.1186/s12864-021-07496-3)
Supplement: Supplementary file 3 — Additional file 3: Table S2. The equivalents of prop and mTHI-EGs and top 1% overlapping heifers between these two kinds of EGs for each trait and scenario estimated by A matrix. [file 12864_2021_7496_MOESM3_ESM.xlsx]

## Sheet: Sheet1
EG		AFC		IFL		CR
prop	mTHI	S1	S2	S1	S2	S1	S2
0.2	43.03	0.775805	0.824639	0.708102	0.586016	0.285239	0.377358
0.4	48.29	0.835738	0.883463	0.760266	0.693674	0.563818	0.511654
0.6	52.34	0.873474	0.823529	0.803552	0.682575	0.572697	0.642619
0.8	55.54	0.81909	0.748058	0.760266	0.651498	0.54717	0.643729
1	67.02	0.810211	0.764706	0.774695	0.620422	0.527192	0.587125
