# Supplementary material for: Genotype-by-environment interaction in Holstein heifer fertility traits using single-step genomic reaction norm models
Source: BMC Genomics. 2021 Mar 17;22:193. doi: 10.1186/s12864-021-07496-3 (PMC7968333; doi:10.1186/s12864-021-07496-3)
Supplement: Supplementary file 4 — Additional file 4: Table S3. The genetic parameters estimated by A matrix. [file 12864_2021_7496_MOESM4_ESM.xlsx]

## Sheet: Sheet1
EG	Trait	Scenario	Va1	Va2	Va12	Vr	SEa1	SEa2	SEa12	SEr	COR	SEcor
prop	AFC	S1	984.63	0.54	-9.92	3390.7	64.16	0.05	1.44	47.12	-0.429	0.015
		S2	946.01	3.37	-25.07	3210.4	61.3	0.23	3.17	46.58	-0.444	0.015
	IFL	S1	219.91	0.26	-1.94	2445.5	27.61	0.03	0.69	25.68	-0.258	0.032
		S2	207.9	1.76	-6.91	2329.8	26.1	0.12	1.59	24.98	-0.362	0.028
	CR	S1	0.0113	1.4e-05	-0.000326	0.197	0.00172	2e-06	4.8e-05	0.00164	-0.835	0.047
		S2	0.0106	1.7e-05	-0.000357	0.198	0.00162	2e-06	5.3e-05	0.00163	-0.829	0.047
mTHI	AFC	S1	2786.7	1.402	-52.814	3378.5	236.73	0.117	5.169	46.295	-0.845	0.029
		S2	3615	1.958	-74.88	3202.7	265.66	0.121	5.614	45.226	-0.89	0.026
	IFL	S1	1103.3	0.809	-27.034	2408.7	128.19	0.07	2.959	25.615	-0.905	0.041
		S2	1596.2	1.128	-39.972	2290.1	145.31	0.072	3.218	24.894	-0.942	0.034
	CR	S1	0.082	4.5e-05	-0.00189	0.198	0.00977	5e-06	0.000218	0.00159	-0.98	0.054
		S2	0.0918	4.6e-05	-0.00203	0.197	0.0104	5e-06	0.000222	0.0016	-0.982	0.052
