# Supplementary material for: Genotype-by-environment interaction in Holstein heifer fertility traits using single-step genomic reaction norm models
Source: BMC Genomics. 2021 Mar 17;22:193. doi: 10.1186/s12864-021-07496-3 (PMC7968333; doi:10.1186/s12864-021-07496-3)
Supplement: Supplementary file 9 — Additional file 9: Table S4. Detailed information for genomic regions, genes and QTLs detected using prop-EG. [file 12864_2021_7496_MOESM9_ESM.xlsx]

## Sheet: Sheet2
Window	Trait	Corvariable	Chromosome	Pos_b	Pos_e	Genes	Var%	QTL_type	QTL_ID	QTL_trait
1	AFC	slope	14	26803676	26880091	CLVS1	2.30489	Milk_Association	118363	Milk unglycosylated kappa-casein percentage
2	CR	intercept	14	26819709	26887021	CLVS1	2.28691	Milk_Association	112438	Milk kappa-casein percentage
2	CR	intercept	14	26819709	26887021	CLVS1	2.28691	Milk_Association	113180	Milk kappa-casein percentage
2	CR	intercept	14	26819709	26887021	CLVS1	2.28691	Milk_Association	112213	Milk kappa-casein percentage
3	CR	slope	14	26819709	26887021	CLVS1	1.83394	Milk_Association	112438	Milk kappa-casein percentage
3	CR	slope	14	26819709	26887021	CLVS1	1.83394	Milk_Association	113180	Milk kappa-casein percentage
3	CR	slope	14	26819709	26887021	CLVS1	1.83394	Milk_Association	112213	Milk kappa-casein percentage
4	CR	intercept	14	26821555	26888221	CLVS1	1.71841	Milk_Association	111616	Milk kappa-casein percentage
4	CR	intercept	14	26821555	26888221	CLVS1	1.71841	Milk_Association	119497	Milk unglycosylated kappa-casein percentage
5	AFC	slope	14	26669442	26802092	LOC112449637	1.48955	Milk_Association	118362	Milk unglycosylated kappa-casein percentage
6	IFL	slope	24	26866624	26911843		1.22113
7	CR	slope	5	106944731	106979391	FKBP4, DDX11	1.19986	Health_QTL	178921	Bovine tuberculosis susceptibility
7	CR	slope	5	106944731	106979391	FKBP4, DDX11	1.19986	Milk_Association	113342	Milk kappa-casein percentage
7	CR	slope	5	106944731	106979391	FKBP4, DDX11	1.19986	Milk_Association	113421	Milk kappa-casein percentage
8	IFL	slope	24	26867955	26914850		1.18601
9	IFL	intercept	14	24376195	25123059	FAM110B, LOC101902490, UBXN2B, CYP7A1, LOC112449629, SDCBP, LOC112449508, NSMAF, LOC107133116, TOX	1.1396	Milk_Association	116042	Milk glycosylated kappa-casein percentage
10	AFC	slope	14	26882634	26946683	CLVS1	1.13012	Milk_Association	118365	Milk unglycosylated kappa-casein percentage
11	IFL	slope	14	26821555	26888221	CLVS1	1.11675	Milk_Association	111616	Milk kappa-casein percentage
11	IFL	slope	14	26821555	26888221	CLVS1	1.11675	Milk_Association	119497	Milk unglycosylated kappa-casein percentage
12	CR	slope	14	24051093	24138878		1.10124	Milk_Association	126310	Milk caproic acid content
13	CR	intercept	14	26685204	26810988	LOC112449637	1.09281	Milk_Association	113174	Milk kappa-casein percentage
13	CR	intercept	14	26685204	26810988	LOC112449637	1.09281	Milk_Association	112436	Milk kappa-casein percentage
13	CR	intercept	14	26685204	26810988	LOC112449637	1.09281	Milk_Association	112211	Milk kappa-casein percentage
14	AFC	slope	24	26867955	26914850		1.05285
15	AFC	intercept	4	119846253	120252586	LOC112446467	1.01338	Milk_Association	117872	Milk unglycosylated kappa-casein percentage
16	CR	slope	14	26685204	26810988	LOC112449637	0.947966	Milk_Association	113174	Milk kappa-casein percentage
16	CR	slope	14	26685204	26810988	LOC112449637	0.947966	Milk_Association	112436	Milk kappa-casein percentage
16	CR	slope	14	26685204	26810988	LOC112449637	0.947966	Milk_Association	112211	Milk kappa-casein percentage
17	CR	intercept	14	26888221	26991068	CLVS1	0.924719	Milk_Association	112439	Milk kappa-casein percentage
17	CR	intercept	14	26888221	26991068	CLVS1	0.924719	Milk_Association	112225	Milk kappa-casein percentage
17	CR	intercept	14	26888221	26991068	CLVS1	0.924719	Milk_Association	113181	Milk kappa-casein percentage
18	AFC	intercept	14	26869786	26927342	CLVS1	0.918808	Milk_Association	116920	Milk glycosylated kappa-casein percentage
19	IFL	intercept	14	26832415	26899089	CLVS1	0.910392	Milk_Association	113769	Milk kappa-casein percentage
20	CR	slope	29	38264337	39043214	PAG14, PAG16, PAG20, PAG21, PAG1, LOC784867, PAG19, MGC157408, LOC614287, PAG17	0.902488	Milk_Association	112723	Milk kappa-casein percentage
21	AFC	slope	20	5751760	5790820	NSG2	0.901886	Milk_Association	118821	Milk unglycosylated kappa-casein percentage
22	AFC	slope	20	5791628	5840799	NSG2	0.896413	Milk_Association	118823	Milk unglycosylated kappa-casein percentage
23	CR	intercept	29	38386767	39218128	PAG20, PAG21, PAG1, LOC784867, PAG19, MGC157408, LOC614287, PAG17, LOC616004, MGC157405, LOC520130	0.882817	Meat_and_Carcass_Association	152020	Kidney, pelvic, and heart fat percentage
23	CR	intercept	29	38386767	39218128	PAG20, PAG21, PAG1, LOC784867, PAG19, MGC157408, LOC614287, PAG17, LOC616004, MGC157405, LOC520130	0.882817	Milk_Association	113321	Milk kappa-casein percentage
23	CR	intercept	29	38386767	39218128	PAG20, PAG21, PAG1, LOC784867, PAG19, MGC157408, LOC614287, PAG17, LOC616004, MGC157405, LOC520130	0.882817	Milk_Association	118548	Milk unglycosylated kappa-casein percentage
23	CR	intercept	29	38386767	39218128	PAG20, PAG21, PAG1, LOC784867, PAG19, MGC157408, LOC614287, PAG17, LOC616004, MGC157405, LOC520130	0.882817	Production_Association	130832	Metabolic body weight
23	CR	intercept	29	38386767	39218128	PAG20, PAG21, PAG1, LOC784867, PAG19, MGC157408, LOC614287, PAG17, LOC616004, MGC157405, LOC520130	0.882817	Milk_Association	111828	Milk kappa-casein percentage
24	IFL	intercept	14	24396836	25173600	FAM110B, LOC101902490, UBXN2B, CYP7A1, LOC112449629, SDCBP, LOC112449508, NSMAF, LOC107133116, TOX	0.876367	Milk_Association	113718	Milk kappa-casein percentage
25	AFC	intercept	4	119984992	120336279		0.866582	Production_Association	123313	Length of productive life
26	AFC	intercept	5	48647967	48853528	WIF1, MIR2429, LOC112446919	0.858978	Milk_Association	108809	Milk beta-lactoglobulin percentage
27	CR	slope	14	26888221	26991068	CLVS1	0.85078	Milk_Association	112439	Milk kappa-casein percentage
27	CR	slope	14	26888221	26991068	CLVS1	0.85078	Milk_Association	112225	Milk kappa-casein percentage
27	CR	slope	14	26888221	26991068	CLVS1	0.85078	Milk_Association	113181	Milk kappa-casein percentage
28	CR	intercept	27	17783297	18346390	LOC112444625	0.844456	Milk_Association	111788	Milk kappa-casein percentage
29	IFL	intercept	14	24276214	24373031	FAM110B	0.838806	Milk_Association	116041	Milk glycosylated kappa-casein percentage
29	IFL	intercept	14	24276214	24373031	FAM110B	0.838806	Milk_Association	112183	Milk kappa-casein percentage
30	AFC	intercept	14	26797021	26866521	CLVS1	0.838192	Milk_Association	116919	Milk glycosylated kappa-casein percentage
31	IFL	intercept	14	24324094	24395527	FAM110B	0.832891	Milk_Association	113697	Milk kappa-casein percentage
32	IFL	intercept	5	48675261	48855070	WIF1, MIR2429, LOC112446919	0.829004	Milk_Association	113404	Milk kappa-casein percentage
32	IFL	intercept	5	48675261	48855070	WIF1, MIR2429, LOC112446919	0.829004	Milk_Association	117925	Milk unglycosylated kappa-casein percentage
33	AFC	slope	6	38732667	38783076		0.814914	Milk_Association	118257	Milk unglycosylated kappa-casein percentage
33	AFC	slope	6	38732667	38783076		0.814914	Milk_Association	119242	Milk unglycosylated kappa-casein percentage
34	IFL	slope	14	26692130	26819709	LOC112449637	0.812532	Milk_Association	119496	Milk unglycosylated kappa-casein percentage
34	IFL	slope	14	26692130	26819709	LOC112449637	0.812532	Milk_Association	111610	Milk kappa-casein percentage
35	CR	slope	14	26353889	26458249	CHD7	0.801196	Milk_Association	112374	Milk kappa-casein percentage
36	IFL	slope	20	5753493	5796814	NSG2	0.797548	Production_Association	131084	Average daily gain
37	IFL	slope	9	103383683	103690098	WDR27, C9H6orf120, PHF10, TCTE3, LOC104969678, ERMARD, LOC112448099	0.788909	Production_Association	130876	Metabolic body weight
37	IFL	slope	9	103383683	103690098	WDR27, C9H6orf120, PHF10, TCTE3, LOC104969678, ERMARD, LOC112448099	0.788909	Milk_Association	118701	Milk unglycosylated kappa-casein percentage
38	CR	intercept	14	26692130	26819709	LOC112449637	0.775926	Milk_Association	119496	Milk unglycosylated kappa-casein percentage
38	CR	intercept	14	26692130	26819709	LOC112449637	0.775926	Milk_Association	111610	Milk kappa-casein percentage
39	CR	intercept	14	26343357	26457030	CHD7	0.772438	Milk_Association	111583	Milk kappa-casein percentage
40	AFC	slope	6	38788877	38845992		0.763267	Milk_Association	119249	Milk unglycosylated kappa-casein percentage
40	AFC	slope	6	38788877	38845992		0.763267	Milk_Association	118264	Milk unglycosylated kappa-casein percentage
41	IFL	slope	23	15894	479600	LOC101906171, LOC112443721, KHDRBS2	0.75456
42	IFL	slope	24	27601646	27640091		0.746568	Health_QTL	178919	Bovine tuberculosis susceptibility
43	CR	slope	14	25612510	25767656		0.742211	Milk_Association	111549	Milk kappa-casein percentage
43	CR	slope	14	25612510	25767656		0.742211	Milk_Association	112339	Milk kappa-casein percentage
44	CR	intercept	27	17817968	18370936	LOC112444625	0.734589	Milk_Association	111051	Milk kappa-casein percentage
45	IFL	slope	6	38732667	38783076		0.733647	Milk_Association	118257	Milk unglycosylated kappa-casein percentage
45	IFL	slope	6	38732667	38783076		0.733647	Milk_Association	119242	Milk unglycosylated kappa-casein percentage
46	CR	intercept	14	24053137	24145838		0.7321	Milk_Association	112144	Milk kappa-casein percentage
47	IFL	slope	24	26913119	26957084		0.726653	Production_Association	130766	Dry matter intake
48	CR	intercept	14	26374498	26462100	CHD7	0.719735	Milk_Association	113169	Milk kappa-casein percentage
48	CR	intercept	14	26374498	26462100	CHD7	0.719735	Milk_Association	112209	Milk kappa-casein percentage
49	CR	slope	5	106897149	106943565	FOXM1, LOC104972569, TEX52, NRIP2, ITFG2	0.714629	Milk_Association	113326	Milk kappa-casein percentage
49	CR	slope	5	106897149	106943565	FOXM1, LOC104972569, TEX52, NRIP2, ITFG2	0.714629	Milk_Association	113406	Milk kappa-casein percentage
50	AFC	slope	5	106948226	106980536	FKBP4, DDX11	0.710051	Milk_Association	118619	Milk unglycosylated kappa-casein percentage
51	CR	intercept	14	26890052	26997876	CLVS1	0.703348	Milk_Association	119516	Milk unglycosylated kappa-casein percentage
51	CR	intercept	14	26890052	26997876	CLVS1	0.703348	Milk_Association	111666	Milk kappa-casein percentage
52	CR	slope	14	26374498	26462100	CHD7	0.702364	Milk_Association	113169	Milk kappa-casein percentage
52	CR	slope	14	26374498	26462100	CHD7	0.702364	Milk_Association	112209	Milk kappa-casein percentage
53	IFL	intercept	13	8038231	8686290	MACROD2, MIR2285N-2	0.680578	Milk_Association	113634	Milk kappa-casein percentage
54	IFL	slope	20	5798302	5843423	NSG2	0.675913	Production_Association	131085	Average daily gain
55	AFC	intercept	14	24064743	24158787		0.669078	Milk_Association	116599	Milk glycosylated kappa-casein percentage
56	CR	intercept	5	24551785	25183516	TMCC3, LOC112446658, NDUFA12, NR2C1, FGD6, LOC112446660, MIR331, METAP2, USP44	0.668118	Milk_Association	111205	Milk kappa-casein percentage
57	IFL	intercept	26	17999746	18386127	PIK3AP1, LOC100851323, LCOR, SLIT1	0.665458	Milk_Association	119162	Milk unglycosylated kappa-casein percentage
58	CR	intercept	14	25612510	25767656		0.664064	Milk_Association	111549	Milk kappa-casein percentage
58	CR	intercept	14	25612510	25767656		0.664064	Milk_Association	112339	Milk kappa-casein percentage
59	AFC	intercept	14	24326513	24396836	FAM110B	0.65523	Milk_Association	118201	Milk unglycosylated kappa-casein percentage
60	IFL	slope	7	23419632	23576462		0.646775	Milk_Association	119266	Milk unglycosylated kappa-casein percentage
60	IFL	slope	7	23419632	23576462		0.646775	Milk_Association	118273	Milk unglycosylated kappa-casein percentage
61	AFC	slope	5	106901044	106946812	LOC104972569, TEX52, NRIP2, ITFG2	0.646294	Milk_Association	118618	Milk unglycosylated kappa-casein percentage
62	IFL	slope	13	5280461	5973424	BTBD3, LOC107133022	0.642261	Milk_Association	119449	Milk unglycosylated kappa-casein percentage
62	IFL	slope	13	5280461	5973424	BTBD3, LOC107133022	0.642261	Milk_Association	118340	Milk unglycosylated kappa-casein percentage
63	IFL	slope	6	38788877	38845992		0.64079	Milk_Association	119249	Milk unglycosylated kappa-casein percentage
63	IFL	slope	6	38788877	38845992		0.64079	Milk_Association	118264	Milk unglycosylated kappa-casein percentage
64	IFL	intercept	26	17529123	17986547	BLNK, DNTT, OPALIN, TLL2, TM9SF3, PIK3AP1	0.639381	Milk_Association	119161	Milk unglycosylated kappa-casein percentage
65	CR	slope	15	74750	875718	LOC509895, LOC784899, LOC100299084, LOC781264, LOC781447, LOC518869, LOC618523, LOC531237, OR4C15, LOC532486	0.638426	Milk_Association	116043	Milk glycosylated kappa-casein percentage
65	CR	slope	15	74750	875718	LOC509895, LOC784899, LOC100299084, LOC781264, LOC781447, LOC518869, LOC618523, LOC531237, OR4C15, LOC532486	0.638426	Milk_Association	118204	Milk unglycosylated kappa-casein percentage
65	CR	slope	15	74750	875718	LOC509895, LOC784899, LOC100299084, LOC781264, LOC781447, LOC518869, LOC618523, LOC531237, OR4C15, LOC532486	0.638426	Milk_Association	113182	Milk kappa-casein percentage
65	CR	slope	15	74750	875718	LOC509895, LOC784899, LOC100299084, LOC781264, LOC781447, LOC518869, LOC618523, LOC531237, OR4C15, LOC532486	0.638426	Milk_Association	119517	Milk unglycosylated kappa-casein percentage
65	CR	slope	15	74750	875718	LOC509895, LOC784899, LOC100299084, LOC781264, LOC781447, LOC518869, LOC618523, LOC531237, OR4C15, LOC532486	0.638426	Milk_Association	112441	Milk kappa-casein percentage
66	IFL	intercept	4	120001970	120373371		0.628787	Milk_Association	119218	Milk unglycosylated kappa-casein percentage
67	AFC	slope	9	103383683	103690098	WDR27, C9H6orf120, PHF10, TCTE3, LOC104969678, ERMARD, LOC112448099	0.628548	Production_Association	130876	Metabolic body weight
67	AFC	slope	9	103383683	103690098	WDR27, C9H6orf120, PHF10, TCTE3, LOC104969678, ERMARD, LOC112448099	0.628548	Milk_Association	118701	Milk unglycosylated kappa-casein percentage
68	IFL	slope	24	27843891	27916306		0.623383	Milk_Association	165561	Milk phosphorus content
69	IFL	intercept	5	106897149	106943565	FOXM1, LOC104972569, TEX52, NRIP2, ITFG2	0.619493	Milk_Association	113326	Milk kappa-casein percentage
69	IFL	intercept	5	106897149	106943565	FOXM1, LOC104972569, TEX52, NRIP2, ITFG2	0.619493	Milk_Association	113406	Milk kappa-casein percentage
70	AFC	intercept	5	48675261	48855070	WIF1, MIR2429, LOC112446919	0.615571	Milk_Association	113404	Milk kappa-casein percentage
70	AFC	intercept	5	48675261	48855070	WIF1, MIR2429, LOC112446919	0.615571	Milk_Association	117925	Milk unglycosylated kappa-casein percentage
71	AFC	slope	24	26879167	26926091		0.611107
72	IFL	slope	24	26915455	26974278		0.61101	Reproduction_Association	146225	Stillbirth (maternal)
72	IFL	slope	24	26915455	26974278		0.61101	Milk_Association	118523	Milk unglycosylated kappa-casein percentage
73	CR	slope	24	26874558	26918254		0.60799
74	AFC	intercept	15	74750	875718	LOC509895, LOC784899, LOC100299084, LOC781264, LOC781447, LOC518869, LOC618523, LOC531237, OR4C15, LOC532486	0.607708	Milk_Association	116043	Milk glycosylated kappa-casein percentage
74	AFC	intercept	15	74750	875718	LOC509895, LOC784899, LOC100299084, LOC781264, LOC781447, LOC518869, LOC618523, LOC531237, OR4C15, LOC532486	0.607708	Milk_Association	118204	Milk unglycosylated kappa-casein percentage
74	AFC	intercept	15	74750	875718	LOC509895, LOC784899, LOC100299084, LOC781264, LOC781447, LOC518869, LOC618523, LOC531237, OR4C15, LOC532486	0.607708	Milk_Association	113182	Milk kappa-casein percentage
74	AFC	intercept	15	74750	875718	LOC509895, LOC784899, LOC100299084, LOC781264, LOC781447, LOC518869, LOC618523, LOC531237, OR4C15, LOC532486	0.607708	Milk_Association	119517	Milk unglycosylated kappa-casein percentage
74	AFC	intercept	15	74750	875718	LOC509895, LOC784899, LOC100299084, LOC781264, LOC781447, LOC518869, LOC618523, LOC531237, OR4C15, LOC532486	0.607708	Milk_Association	112441	Milk kappa-casein percentage
75	AFC	slope	21	14382936	14800548	ST8SIA2	0.605044	Milk_Association	118943	Milk unglycosylated kappa-casein percentage
75	AFC	slope	21	14382936	14800548	ST8SIA2	0.605044	Reproduction_Association	120302	Luteal activity
76	CR	slope	14	25640190	25771436		0.598771	Milk_Association	126372	Milk polyunsaturated fatty acid content
76	CR	slope	14	25640190	25771436		0.598771	Milk_Association	112184	Milk kappa-casein percentage
77	CR	intercept	2	215742	608357	LGSN, OCA2	0.598298	Milk_Association	112122	Milk kappa-casein percentage
78	AFC	intercept	14	23270814	23373231	RPS20, LOC112449628, LOC112449630, MOS, PLAG1	0.595052	Milk_Association	118179	Milk unglycosylated kappa-casein percentage
79	IFL	intercept	5	106944731	106979391	FKBP4, DDX11	0.594913	Health_QTL	178921	Bovine tuberculosis susceptibility
79	IFL	intercept	5	106944731	106979391	FKBP4, DDX11	0.594913	Milk_Association	113342	Milk kappa-casein percentage
79	IFL	intercept	5	106944731	106979391	FKBP4, DDX11	0.594913	Milk_Association	113421	Milk kappa-casein percentage
80	CR	slope	14	24243733	24348047	FAM110B	0.593374	Milk_Association	126338	Milk cis-4,7,10,13,16,19-Docosahexaenoic acid content
81	AFC	intercept	6	51895523	52338232		0.590744	Milk_Association	108871	Milk beta-lactoglobulin percentage
81	AFC	intercept	6	51895523	52338232		0.590744	Milk_Association	115803	Milk glycosylated kappa-casein percentage
82	CR	slope	29	38386767	39218128	PAG20, PAG21, PAG1, LOC784867, PAG19, MGC157408, LOC614287, PAG17, LOC616004, MGC157405, LOC520130	0.589626	Meat_and_Carcass_Association	152020	Kidney, pelvic, and heart fat percentage
82	CR	slope	29	38386767	39218128	PAG20, PAG21, PAG1, LOC784867, PAG19, MGC157408, LOC614287, PAG17, LOC616004, MGC157405, LOC520130	0.589626	Milk_Association	113321	Milk kappa-casein percentage
82	CR	slope	29	38386767	39218128	PAG20, PAG21, PAG1, LOC784867, PAG19, MGC157408, LOC614287, PAG17, LOC616004, MGC157405, LOC520130	0.589626	Milk_Association	118548	Milk unglycosylated kappa-casein percentage
82	CR	slope	29	38386767	39218128	PAG20, PAG21, PAG1, LOC784867, PAG19, MGC157408, LOC614287, PAG17, LOC616004, MGC157405, LOC520130	0.589626	Production_Association	130832	Metabolic body weight
82	CR	slope	29	38386767	39218128	PAG20, PAG21, PAG1, LOC784867, PAG19, MGC157408, LOC614287, PAG17, LOC616004, MGC157405, LOC520130	0.589626	Milk_Association	111828	Milk kappa-casein percentage
83	IFL	slope	15	74750	875718	LOC509895, LOC784899, LOC100299084, LOC781264, LOC781447, LOC518869, LOC618523, LOC531237, OR4C15, LOC532486	0.57266	Milk_Association	116043	Milk glycosylated kappa-casein percentage
83	IFL	slope	15	74750	875718	LOC509895, LOC784899, LOC100299084, LOC781264, LOC781447, LOC518869, LOC618523, LOC531237, OR4C15, LOC532486	0.57266	Milk_Association	118204	Milk unglycosylated kappa-casein percentage
83	IFL	slope	15	74750	875718	LOC509895, LOC784899, LOC100299084, LOC781264, LOC781447, LOC518869, LOC618523, LOC531237, OR4C15, LOC532486	0.57266	Milk_Association	113182	Milk kappa-casein percentage
83	IFL	slope	15	74750	875718	LOC509895, LOC784899, LOC100299084, LOC781264, LOC781447, LOC518869, LOC618523, LOC531237, OR4C15, LOC532486	0.57266	Milk_Association	119517	Milk unglycosylated kappa-casein percentage
83	IFL	slope	15	74750	875718	LOC509895, LOC784899, LOC100299084, LOC781264, LOC781447, LOC518869, LOC618523, LOC531237, OR4C15, LOC532486	0.57266	Milk_Association	112441	Milk kappa-casein percentage
84	CR	intercept	2	174818	561935	LGSN, OCA2	0.570588	Milk_Association	110633	Milk kappa-casein percentage
85	IFL	slope	6	37121316	37259967	LAP3, MED28, FAM184B	0.569605	Production_Association	130836	Metabolic body weight
86	AFC	intercept	3	71598488	72122900	LOC112445884	0.565814	Milk_Association	112437	Milk kappa-casein percentage
86	AFC	intercept	3	71598488	72122900	LOC112445884	0.565814	Milk_Association	117711	Milk unglycosylated kappa-casein percentage
86	AFC	intercept	3	71598488	72122900	LOC112445884	0.565814	Milk_Association	111766	Milk kappa-casein percentage
87	AFC	slope	24	27850482	27919235		0.560961	Milk_Association	110313	Milk kappa-casein percentage
88	CR	slope	27	17879295	18413166	LOC112444625	0.559701	Milk_Association	112722	Milk kappa-casein percentage
89	CR	slope	14	24359161	24418370	FAM110B	0.558826	Milk_Association	126345	Milk medium-chain fatty acid content
90	IFL	intercept	4	120052557	120396217		0.552613	Milk_Association	113379	Milk kappa-casein percentage
91	IFL	intercept	6	51895523	52338232		0.549489	Milk_Association	108871	Milk beta-lactoglobulin percentage
91	IFL	intercept	6	51895523	52338232		0.549489	Milk_Association	115803	Milk glycosylated kappa-casein percentage
92	AFC	slope	7	98119686	98586431	CHD1, LOC104969002	0.548379	Milk_Association	116985	Milk glycosylated kappa-casein percentage
93	IFL	intercept	3	71596348	72040284	LOC112445884	0.546219	Milk_Association	111159	Milk kappa-casein percentage
93	IFL	intercept	3	71596348	72040284	LOC112445884	0.546219	Milk_Association	113377	Milk kappa-casein percentage
94	IFL	intercept	3	52327534	52376373	ZNF644, MIR2285B-2	0.542194	Milk_Association	116050	Milk glycosylated kappa-casein percentage
95	AFC	slope	24	27608874	27646167		0.541147	Milk_Association	119119	Milk unglycosylated kappa-casein percentage
96	CR	intercept	14	25640190	25771436		0.541088	Milk_Association	126372	Milk polyunsaturated fatty acid content
96	CR	intercept	14	25640190	25771436		0.541088	Milk_Association	112184	Milk kappa-casein percentage
97	AFC	slope	24	26915455	26974278		0.540608	Reproduction_Association	146225	Stillbirth (maternal)
97	AFC	slope	24	26915455	26974278		0.540608	Milk_Association	118523	Milk unglycosylated kappa-casein percentage
98	CR	intercept	29	38475314	39443183	PAG21, PAG1, LOC784867, PAG19, MGC157408, LOC614287, PAG17, LOC616004, MGC157405, LOC520130, PAG9, PAG3, PAG6, PAG11	0.540302	Milk_Association	111090	Milk kappa-casein percentage
99	IFL	intercept	3	52298548	52356643	ZNF644	0.540185	Milk_Association	115580	Milk glycosylated kappa-casein percentage
99	IFL	intercept	3	52298548	52356643	ZNF644	0.540185	Milk_Association	113186	Milk kappa-casein percentage
100	CR	intercept	24	32774721	33267500	LAMA3, LOC112444154, LOC112444228, ANKRD29, NPC1, RMC1, LOC101904227, RIOK3, TMEM241	0.538015	Milk_Association	111031	Milk kappa-casein percentage
101	IFL	slope	10	50299247	50866684	LOC104973158, BNIP2, GTF2A2, LOC112448616, LOC112448466, GCNT3, LOC107132854, FAM81A	0.53543	Milk_Association	118041	Milk unglycosylated kappa-casein percentage
101	IFL	slope	10	50299247	50866684	LOC104973158, BNIP2, GTF2A2, LOC112448616, LOC112448466, GCNT3, LOC107132854, FAM81A	0.53543	Milk_Association	119325	Milk unglycosylated kappa-casein percentage
102	IFL	intercept	23	691534	1268922	KHDRBS2	0.531078	Milk_Association	119155	Milk unglycosylated kappa-casein percentage
103	CR	slope	24	26086450	26172591	DSC3	0.528189
104	AFC	intercept	2	122294141	122841680	FABP3, ZCCHC17, LOC112443306, SNRNP40, NKAIN1, LOC101902958, PUM1, LOC112443646, LOC112443645, LOC112443643, SDC3, LAPTM5	0.527033	Milk_Association	116978	Milk glycosylated kappa-casein percentage
105	CR	slope	29	39067501	40001552	LOC616004, MGC157405, LOC520130, PAG9, PAG3, PAG6, PAG11, LOC528815, LOC100296410, LOC617765, LOC521902, LOC524173, PAG8, PGA5, VWCE, LOC104976269, DDB1, TKFC, CYB561A3, TMEM138, TMEM216, CPSF7, SDHAF2, MIR2405, PPP1R32, LRRC10B, SYT7	0.525962	Milk_Association	112724	Milk kappa-casein percentage
106	AFC	intercept	14	24348047	24413758	FAM110B	0.522805	Milk_Association	116689	Milk glycosylated kappa-casein percentage
107	IFL	intercept	5	48862995	49025474	TBC1D30, LOC101906182	0.520699	Milk_Association	113405	Milk kappa-casein percentage
107	IFL	intercept	5	48862995	49025474	TBC1D30, LOC101906182	0.520699	Milk_Association	117988	Milk unglycosylated kappa-casein percentage
108	AFC	intercept	2	122064673	122736552	COL16A1, PEF1, HCRTR1, LOC101902428, TINAGL1, LOC112442289, LOC101902843, SERINC2, LOC112443317, LOC100847376, FABP3, ZCCHC17, LOC112443306, SNRNP40, NKAIN1, LOC101902958, PUM1, LOC112443646, LOC112443645, LOC112443643, SDC3	0.519504	Milk_Association	118232	Milk unglycosylated kappa-casein percentage
109	AFC	intercept	2	124078589	124753058	PTPRU, MECR, LOC112443602, SRSF4, TMEM200B, EPB41, OPRD1, YTHDF2, LOC112443715	0.518707	Milk_Association	118253	Milk unglycosylated kappa-casein percentage
110	IFL	intercept	12	31919435	32633748	PAN3, FLT3, MIR2285O-2, URAD, CDX2, PDX1, GSX1, POLR1D, LNX2, MTIF3, GTF3A, LOC104973577, RASL11A, RPL21, LOC112449175, LOC112449171	0.513557	Milk_Association	113576	Milk kappa-casein percentage
111	AFC	intercept	2	16398423	16958330	LOC112442542, CWC22, ZNF385B	0.507639	Milk_Association	116769	Milk glycosylated kappa-casein percentage
112	IFL	slope	21	14415400	14872266	ST8SIA2, SLCO3A1	0.507231	Production_Association	131088	Average daily gain
113	AFC	intercept	20	5767456	5809667	NSG2	0.504979	Milk_Association	118215	Milk unglycosylated kappa-casein percentage
114	CR	intercept	12	37387877	38122658	LOC781692	0.498118	Milk_Association	111415	Milk kappa-casein percentage
115	IFL	intercept	2	16420999	16978001	LOC112442542, CWC22, ZNF385B, LOC112443634	0.496919	Milk_Association	113585	Milk kappa-casein percentage
116	AFC	slope	13	5280461	5973424	BTBD3, LOC107133022	0.495785	Milk_Association	119449	Milk unglycosylated kappa-casein percentage
116	AFC	slope	13	5280461	5973424	BTBD3, LOC107133022	0.495785	Milk_Association	118340	Milk unglycosylated kappa-casein percentage
117	IFL	intercept	5	24533402	25159565	TMCC3, LOC112446658, NDUFA12, NR2C1, FGD6, LOC112446660, MIR331, METAP2, USP44	0.494765	Milk_Association	113380	Milk kappa-casein percentage
118	IFL	intercept	3	71563255	72036253	LOC112445884	0.493763	Milk_Association	113323	Milk kappa-casein percentage
118	IFL	intercept	3	71563255	72036253	LOC112445884	0.493763	Milk_Association	119187	Milk unglycosylated kappa-casein percentage
119	CR	slope	14	25776037	25894793		0.491708	Milk_Association	113131	Milk kappa-casein percentage
120	CR	slope	14	24072137	24175600		0.487757	Milk_Association	112274	Milk kappa-casein percentage
121	CR	slope	2	464800	789595	OCA2, LOC112443600, HERC2	0.48583	Milk_Association	113132	Milk kappa-casein percentage
122	CR	slope	14	24143265	24225369		0.483583	Milk_Association	126317	Milk caprylic acid content
123	CR	intercept	1	82893389	83160726	ECE2, CAMK2N2, ALG3, VWA5B2, MIR1224, ABCF3, LOC101907353, AP2M1, DVL3, EIF2B5, LOC112447506, LOC616094, HTR3C, LOC532114, ABCC5	0.480155	Milk_Association	111909	Milk kappa-casein percentage
124	IFL	slope	6	76788010	77329545	ADGRL3	0.478144	Reproduction_Association	65823	sperm counts
125	CR	intercept	5	106931163	106967179	ITFG2, FKBP4	0.478129	Milk_Association	111942	Milk kappa-casein percentage
126	CR	slope	6	86282745	86823964	MOB1B, DCK, LOC112447099, SLC4A4	0.477895	Milk_Association	111258	Milk kappa-casein percentage
127	CR	intercept	14	25797331	25899663		0.477144	Milk_Association	112207	Milk kappa-casein percentage
128	IFL	intercept	20	5217883	5360905	LOC107131404, BOD1, LOC101909754, LOC112442981	0.476226	Milk_Association	116046	Milk glycosylated kappa-casein percentage
129	AFC	slope	7	23419632	23576462		0.46974	Milk_Association	119266	Milk unglycosylated kappa-casein percentage
129	AFC	slope	7	23419632	23576462		0.46974	Milk_Association	118273	Milk unglycosylated kappa-casein percentage
130	CR	intercept	26	17654345	18139411	DNTT, OPALIN, TLL2, TM9SF3, PIK3AP1, LOC100851323, LCOR	0.468291	Milk_Association	111776	Milk kappa-casein percentage
131	CR	intercept	5	24605672	25304984	LOC112446658, NDUFA12, NR2C1, FGD6, LOC112446660, MIR331, METAP2, USP44, LOC112446661, MUCL1	0.467596	Milk_Association	111845	Milk kappa-casein percentage
132	IFL	intercept	20	5769997	5810501	NSG2	0.463702	Milk_Association	116048	Milk glycosylated kappa-casein percentage
133	AFC	intercept	3	71783194	72301985	LOC112445884	0.461517	Production_Association	123311	Length of productive life
134	AFC	intercept	6	51882801	52325625		0.459599	Milk_Association	117990	Milk unglycosylated kappa-casein percentage
135	IFL	intercept	23	181959	675187	KHDRBS2	0.458985	Milk_Association	119652	Milk alpha-S2-casein percentage
136	CR	slope	27	17894486	18427843	LOC112444625	0.458853	Milk_Association	113297	Milk kappa-casein percentage
137	AFC	slope	14	23267075	23371218	RPS20, LOC112449628, LOC112449630, MOS, PLAG1	0.458548	Milk_Association	118773	Milk unglycosylated kappa-casein percentage
138	IFL	intercept	15	74750	875718	LOC509895, LOC784899, LOC100299084, LOC781264, LOC781447, LOC518869, LOC618523, LOC531237, OR4C15, LOC532486	0.458257	Milk_Association	116043	Milk glycosylated kappa-casein percentage
138	IFL	intercept	15	74750	875718	LOC509895, LOC784899, LOC100299084, LOC781264, LOC781447, LOC518869, LOC618523, LOC531237, OR4C15, LOC532486	0.458257	Milk_Association	118204	Milk unglycosylated kappa-casein percentage
138	IFL	intercept	15	74750	875718	LOC509895, LOC784899, LOC100299084, LOC781264, LOC781447, LOC518869, LOC618523, LOC531237, OR4C15, LOC532486	0.458257	Milk_Association	113182	Milk kappa-casein percentage
138	IFL	intercept	15	74750	875718	LOC509895, LOC784899, LOC100299084, LOC781264, LOC781447, LOC518869, LOC618523, LOC531237, OR4C15, LOC532486	0.458257	Milk_Association	119517	Milk unglycosylated kappa-casein percentage
138	IFL	intercept	15	74750	875718	LOC509895, LOC784899, LOC100299084, LOC781264, LOC781447, LOC518869, LOC618523, LOC531237, OR4C15, LOC532486	0.458257	Milk_Association	112441	Milk kappa-casein percentage
139	IFL	slope	13	46942221	47423102	PRNP, PRND, RASSF2, LOC112449419, SLC23A2, TMEM230	0.45674	Milk_Association	126281	Milk trans-vaccenic acid content
139	IFL	slope	13	46942221	47423102	PRNP, PRND, RASSF2, LOC112449419, SLC23A2, TMEM230	0.45674	Milk_Association	112260	Milk kappa-casein percentage
139	IFL	slope	13	46942221	47423102	PRNP, PRND, RASSF2, LOC112449419, SLC23A2, TMEM230	0.45674	Production_Association	130884	Metabolic body weight
140	AFC	slope	7	75596606	75972251		0.455059	Milk_Association	118622	Milk unglycosylated kappa-casein percentage
141	CR	slope	24	32805064	33272897	LAMA3, LOC112444154, LOC112444228, ANKRD29, NPC1, RMC1, LOC101904227, RIOK3, TMEM241	0.452436	Milk_Association	111756	Milk kappa-casein percentage
141	CR	slope	24	32805064	33272897	LAMA3, LOC112444154, LOC112444228, ANKRD29, NPC1, RMC1, LOC101904227, RIOK3, TMEM241	0.452436	Milk_Association	113295	Milk kappa-casein percentage
142	IFL	slope	7	98194828	98638002	LOC104969002	0.451101	Milk_Association	119303	Milk unglycosylated kappa-casein percentage
143	IFL	slope	6	37112762	37251152	LAP3, MED28, FAM184B	0.44876	Reproduction_Association	65820	Sperm concentration
144	CR	intercept	6	38739408	38807241		0.447065	Milk_Association	112024	Milk kappa-casein percentage
145	CR	slope	2	346673	718140	LGSN, OCA2, LOC112443600	0.446073	Milk_Association	111237	Milk kappa-casein percentage
146	AFC	intercept	4	120266780	120532487		0.445025	Milk_Association	117898	Milk unglycosylated kappa-casein percentage
147	AFC	slope	23	736378	1319796	KHDRBS2	0.443468	Milk_Association	118475	Milk unglycosylated kappa-casein percentage
148	AFC	slope	20	71242163	71642271	SLC12A7, NKD2, LOC112443024, TRIP13, BRD9, LOC617224, LOC104975299, TPPP, CEP72, SLC9A3, LOC112443025	0.439992	Milk_Association	118386	Milk unglycosylated kappa-casein percentage
149	CR	slope	14	25769988	25877586		0.436264	Milk_Association	112341	Milk kappa-casein percentage
149	CR	slope	14	25769988	25877586		0.436264	Milk_Association	111550	Milk kappa-casein percentage
150	AFC	slope	24	27607600	27642293		0.435643	Milk_Association	118524	Milk unglycosylated kappa-casein percentage
151	IFL	intercept	6	51964857	52394411		0.435598	Milk_Association	113511	Milk kappa-casein percentage
152	IFL	slope	20	26460587	26944797		0.43517	Production_Association	131086	Average daily gain
153	IFL	slope	13	46978300	47470273	PRNP, PRND, RASSF2, LOC112449419, SLC23A2, TMEM230, PCNA, CDS2	0.433097	Milk_Association	119469	Milk unglycosylated kappa-casein percentage
154	CR	intercept	14	32763583	33348218	SULF1	0.432563	Milk_Association	111671	Milk kappa-casein percentage
155	AFC	slope	29	38445262	39328350	PAG21, PAG1, LOC784867, PAG19, MGC157408, LOC614287, PAG17, LOC616004, MGC157405, LOC520130, PAG9, PAG3	0.432235	Milk_Association	110553	Milk kappa-casein percentage
156	IFL	slope	14	26890052	26997876	CLVS1	0.43145	Milk_Association	119516	Milk unglycosylated kappa-casein percentage
156	IFL	slope	14	26890052	26997876	CLVS1	0.43145	Milk_Association	111666	Milk kappa-casein percentage
157	IFL	slope	14	2754909	3175099	DENND3, LOC112449595, LOC104973970, PTK2, MIR151, LOC112449596, AGO2, CHRAC1	0.429444	Production_Association	130887	Metabolic body weight
158	IFL	intercept	11	107019946	107225182		0.42626	Milk_Association	116035	Milk glycosylated kappa-casein percentage
159	CR	intercept	6	38155093	38250953		0.426092	Milk_Association	111990	Milk kappa-casein percentage
160	AFC	intercept	5	106905471	106951601	NRIP2, ITFG2, FKBP4	0.41866	Milk_Association	108850	Milk beta-lactoglobulin percentage
161	AFC	intercept	12	32011052	32666041	FLT3, MIR2285O-2, URAD, CDX2, PDX1, GSX1, POLR1D, LNX2, MTIF3, GTF3A, LOC104973577, RASL11A, RPL21, LOC112449175, LOC112449171, USP12	0.415947	Milk_Association	116194	Milk glycosylated kappa-casein percentage
162	IFL	intercept	13	8273986	8767371	MACROD2, MIR2285N-2	0.413685	Milk_Association	116038	Milk glycosylated kappa-casein percentage
163	AFC	slope	23	266211	709587	KHDRBS2	0.412605	Milk_Association	118470	Milk unglycosylated kappa-casein percentage
164	AFC	intercept	2	119668743	120221738	DIS3L2, LOC104971329, LOC516378, LOC101906254, LOC528262, ALPI, LOC100125266, ECEL1, PRSS56, CHRND, CHRNG, EIF4E2, LOC112443174	0.412436	Milk_Association	116975	Milk glycosylated kappa-casein percentage
164	AFC	intercept	2	119668743	120221738	DIS3L2, LOC104971329, LOC516378, LOC101906254, LOC528262, ALPI, LOC100125266, ECEL1, PRSS56, CHRND, CHRNG, EIF4E2, LOC112443174	0.412436	Milk_Association	118227	Milk unglycosylated kappa-casein percentage
165	CR	intercept	26	18169859	18568539	LCOR, SLIT1, ARHGAP19, LOC112444459, LOC112444562, FRAT1	0.411663	Milk_Association	111787	Milk kappa-casein percentage
166	AFC	intercept	11	107043330	107229002		0.405855	Milk_Association	118122	Milk unglycosylated kappa-casein percentage
167	IFL	intercept	29	38665259	39576927	PAG19, MGC157408, LOC614287, PAG17, LOC616004, MGC157405, LOC520130, PAG9, PAG3, PAG6, PAG11, LOC528815, LOC100296410	0.400883	Milk_Association	119165	Milk unglycosylated kappa-casein percentage
168	CR	slope	5	24676575	25425554	NDUFA12, NR2C1, FGD6, LOC112446660, MIR331, METAP2, USP44, LOC112446661, MUCL1	0.400587	Milk_Association	113325	Milk kappa-casein percentage
169	CR	intercept	5	113953074	114538655	TTLL12, SCUBE1, MPPED1, LOC112446781, EFCAB6, SULT4A1	0.399735	Milk_Association	111860	Milk kappa-casein percentage
169	CR	intercept	5	113953074	114538655	TTLL12, SCUBE1, MPPED1, LOC112446781, EFCAB6, SULT4A1	0.399735	Milk_Association	111985	Milk kappa-casein percentage
170	IFL	intercept	22	13930533	14300175	ULK4	0.399684	Milk_Association	115056	Milk glycosylated kappa-casein percentage
171	IFL	slope	8	87695565	88161670		0.398573	Production_Association	130856	Metabolic body weight
172	IFL	slope	13	47450332	47942760	CDS2, LOC112449306, LOC107133053, LOC112449391, LOC787679, PROKR2, GPCPD1, LOC513580, SHLD1	0.396091	Milk_Association	126290	Milk linoleic acid content
172	IFL	slope	13	47450332	47942760	CDS2, LOC112449306, LOC107133053, LOC112449391, LOC787679, PROKR2, GPCPD1, LOC513580, SHLD1	0.396091	Production_Association	130885	Metabolic body weight
172	IFL	slope	13	47450332	47942760	CDS2, LOC112449306, LOC107133053, LOC112449391, LOC787679, PROKR2, GPCPD1, LOC513580, SHLD1	0.396091	Milk_Association	112272	Milk kappa-casein percentage
173	CR	intercept	14	25769988	25877586		0.395914	Milk_Association	112341	Milk kappa-casein percentage
173	CR	intercept	14	25769988	25877586		0.395914	Milk_Association	111550	Milk kappa-casein percentage
174	AFC	slope	10	50445303	50955197	BNIP2, GTF2A2, LOC112448616, LOC112448466, GCNT3, LOC107132854, FAM81A	0.394197	Milk_Association	118338	Milk unglycosylated kappa-casein percentage
175	AFC	slope	6	65708017	66109820	GABRB1, LOC112447219, COMMD8	0.393547	Milk_Association	110632	Milk kappa-casein percentage
176	AFC	intercept	2	121731564	122199175	LOC112443213, PTP4A2, LOC112443216, LOC112442415, SPOCD1, ADGRB2, COL16A1, PEF1, HCRTR1, LOC101902428, TINAGL1, LOC112442289	0.392938	Milk_Association	116977	Milk glycosylated kappa-casein percentage
177	IFL	slope	13	5998149	6574005		0.39225	Milk_Association	119455	Milk unglycosylated kappa-casein percentage
177	IFL	slope	13	5998149	6574005		0.39225	Milk_Association	118341	Milk unglycosylated kappa-casein percentage
178	AFC	intercept	5	48855070	49004461	TBC1D30	0.391962	Milk_Association	108818	Milk beta-lactoglobulin percentage
179	CR	slope	10	36095410	36626462	CCDC32, RPUSD2, LOC112448617, KNL1, RAD51, RMDN3, GCHFR, DNAJC17, C10H15orf62, ZFYVE19, PPP1R14D, SPINT1, RHOV, VPS18, DLL4, CHAC1, INO80	0.390091	Milk_Association	126215	Milk lauric acid content
179	CR	slope	10	36095410	36626462	CCDC32, RPUSD2, LOC112448617, KNL1, RAD51, RMDN3, GCHFR, DNAJC17, C10H15orf62, ZFYVE19, PPP1R14D, SPINT1, RHOV, VPS18, DLL4, CHAC1, INO80	0.390091	Milk_Association	112257	Milk kappa-casein percentage
180	AFC	intercept	2	125098723	125699465	SESN2, ATP5IF1, DNAJC8, LOC107131363, PTAFR, EYA3, XKR8, LOC112443407, SMPDL3B, RPA2, THEMIS2, PPP1R8, LOC112443661, STX12, FAM76A, IFI6, FGR	0.383673	Production_Association	123309	Length of productive life
181	IFL	intercept	24	32837203	33309954	LAMA3, LOC112444154, LOC112444228, ANKRD29, NPC1, RMC1, LOC101904227, RIOK3, TMEM241, CABLES1	0.38329	Milk_Association	112627	Milk kappa-casein percentage
181	IFL	intercept	24	32837203	33309954	LAMA3, LOC112444154, LOC112444228, ANKRD29, NPC1, RMC1, LOC101904227, RIOK3, TMEM241, CABLES1	0.38329	Milk_Association	115061	Milk glycosylated kappa-casein percentage
182	CR	slope	24	26882813	26929832		0.38302
183	AFC	intercept	2	124805977	125597056	LOC112443660, TAF12, RAB42, SNHG12, LOC112443648, LOC112443652, LOC112443659, LOC112443669, TRNAU1AP, RCC1, SNHG3, LOC112443630, LOC112443632, LOC112443631, LOC112443405, PHACTR4, LOC104971345, LOC112443664, MED18, SESN2, ATP5IF1, DNAJC8, LOC107131363, PTAFR, EYA3, XKR8, LOC112443407, SMPDL3B, RPA2, THEMIS2, PPP1R8, LOC112443661, STX12	0.381605	Milk_Association	118254	Milk unglycosylated kappa-casein percentage
184	IFL	slope	29	44546564	44928589	DPP3, BBS1, ZDHHC24, ACTN3, CTSF, CCDC87, CCS, RBM14, RBM4, RBM4B, LOC112444928, LOC112444843, LOC112444842, MIR7864, C29H11orf80, LOC101905049, RCE1, PC, LRFN4, MIR2408	0.379238	Milk_Association	156403	Milk tetracosanoic acid content
185	AFC	slope	14	26420999	26473490	CHD7	0.378627	Milk_Association	118361	Milk unglycosylated kappa-casein percentage
186	CR	slope	6	51856565	52267502		0.376499	Milk_Association	111240	Milk kappa-casein percentage
187	AFC	intercept	13	8297771	8795372	MACROD2, MIR2285N-2	0.375887	Milk_Association	118131	Milk unglycosylated kappa-casein percentage
187	AFC	intercept	13	8297771	8795372	MACROD2, MIR2285N-2	0.375887	Milk_Association	116541	Milk glycosylated kappa-casein percentage
188	IFL	slope	29	40085228	40623384	LOC112444860, DAGLA, MYRF, TMEM258, FEN1, FADS1, FADS2, FADS3, RAB3IL1, BEST1, FTH1, LOC107131971, INCENP	0.375793	Milk_Association	110583	Milk kappa-casein percentage
188	IFL	slope	29	40085228	40623384	LOC112444860, DAGLA, MYRF, TMEM258, FEN1, FADS1, FADS2, FADS3, RAB3IL1, BEST1, FTH1, LOC107131971, INCENP	0.375793	Production_Association	130833	Metabolic body weight
188	IFL	slope	29	40085228	40623384	LOC112444860, DAGLA, MYRF, TMEM258, FEN1, FADS1, FADS2, FADS3, RAB3IL1, BEST1, FTH1, LOC107131971, INCENP	0.375793	Milk_Association	118549	Milk unglycosylated kappa-casein percentage
189	CR	slope	13	46942221	47423102	PRNP, PRND, RASSF2, LOC112449419, SLC23A2, TMEM230	0.373246	Milk_Association	126281	Milk trans-vaccenic acid content
189	CR	slope	13	46942221	47423102	PRNP, PRND, RASSF2, LOC112449419, SLC23A2, TMEM230	0.373246	Milk_Association	112260	Milk kappa-casein percentage
189	CR	slope	13	46942221	47423102	PRNP, PRND, RASSF2, LOC112449419, SLC23A2, TMEM230	0.373246	Production_Association	130884	Metabolic body weight
190	IFL	slope	29	40185830	40671281	DAGLA, MYRF, TMEM258, FEN1, FADS1, FADS2, FADS3, RAB3IL1, BEST1, FTH1, LOC107131971, INCENP	0.372993	Milk_Association	156382	Milk tetracosanoic acid content
191	AFC	slope	10	36253722	36807581	RAD51, RMDN3, GCHFR, DNAJC17, C10H15orf62, ZFYVE19, PPP1R14D, SPINT1, RHOV, VPS18, DLL4, CHAC1, INO80, EXD1, CHP1, LOC112448626, LOC100847604, OIP5, NUSAP1	0.371316	Milk_Association	118294	Milk unglycosylated kappa-casein percentage
192	CR	slope	26	17958125	18359447	PIK3AP1, LOC100851323, LCOR, SLIT1	0.371304	Milk_Association	112720	Milk kappa-casein percentage
193	AFC	slope	14	2625668	3059698	SLC45A4, LOC112449594, DENND3, LOC112449595, LOC104973970, PTK2, MIR151, LOC112449596	0.3677	Milk_Association	118766	Milk unglycosylated kappa-casein percentage
194	AFC	intercept	2	124231499	124910729	PTPRU, MECR, LOC112443602, SRSF4, TMEM200B, EPB41, OPRD1, YTHDF2, LOC112443715, GMEB1, LOC112443660, TAF12, RAB42, SNHG12, LOC112443648, LOC112443652, LOC112443659, LOC112443669, TRNAU1AP, RCC1	0.366514	Production_Association	123308	Length of productive life
195	IFL	slope	6	37951597	37976610		0.364557	Milk_Association	112806	Milk kappa-casein percentage
195	IFL	slope	6	37951597	37976610		0.364557	Production_Association	130837	Metabolic body weight
196	AFC	slope	5	24762252	25487353	FGD6, LOC112446660, MIR331, METAP2, USP44, LOC112446661, MUCL1, GLYCAM1	0.360478	Milk_Association	118614	Milk unglycosylated kappa-casein percentage
196	AFC	slope	5	24762252	25487353	FGD6, LOC112446660, MIR331, METAP2, USP44, LOC112446661, MUCL1, GLYCAM1	0.360478	Production_Association	123315	Length of productive life
197	CR	intercept	14	24276214	24373031	FAM110B	0.360283	Milk_Association	116041	Milk glycosylated kappa-casein percentage
197	CR	intercept	14	24276214	24373031	FAM110B	0.360283	Milk_Association	112183	Milk kappa-casein percentage
198	IFL	slope	10	50910255	51220830	MYO1E, CCNB2	0.359203	Milk_Association	119335	Milk unglycosylated kappa-casein percentage
199	CR	intercept	10	36065111	36625097	BAHD1, CHST14, CCDC32, RPUSD2, LOC112448617, KNL1, RAD51, RMDN3, GCHFR, DNAJC17, C10H15orf62, ZFYVE19, PPP1R14D, SPINT1, RHOV, VPS18, DLL4, CHAC1, INO80	0.355752	Milk_Association	112083	Milk kappa-casein percentage
199	CR	intercept	10	36065111	36625097	BAHD1, CHST14, CCDC32, RPUSD2, LOC112448617, KNL1, RAD51, RMDN3, GCHFR, DNAJC17, C10H15orf62, ZFYVE19, PPP1R14D, SPINT1, RHOV, VPS18, DLL4, CHAC1, INO80	0.355752	Milk_Association	111405	Milk kappa-casein percentage
200	IFL	slope	29	38386767	39218128	PAG20, PAG21, PAG1, LOC784867, PAG19, MGC157408, LOC614287, PAG17, LOC616004, MGC157405, LOC520130	0.354143	Meat_and_Carcass_Association	152020	Kidney, pelvic, and heart fat percentage
200	IFL	slope	29	38386767	39218128	PAG20, PAG21, PAG1, LOC784867, PAG19, MGC157408, LOC614287, PAG17, LOC616004, MGC157405, LOC520130	0.354143	Milk_Association	113321	Milk kappa-casein percentage
200	IFL	slope	29	38386767	39218128	PAG20, PAG21, PAG1, LOC784867, PAG19, MGC157408, LOC614287, PAG17, LOC616004, MGC157405, LOC520130	0.354143	Milk_Association	118548	Milk unglycosylated kappa-casein percentage
200	IFL	slope	29	38386767	39218128	PAG20, PAG21, PAG1, LOC784867, PAG19, MGC157408, LOC614287, PAG17, LOC616004, MGC157405, LOC520130	0.354143	Production_Association	130832	Metabolic body weight
200	IFL	slope	29	38386767	39218128	PAG20, PAG21, PAG1, LOC784867, PAG19, MGC157408, LOC614287, PAG17, LOC616004, MGC157405, LOC520130	0.354143	Milk_Association	111828	Milk kappa-casein percentage
201	CR	slope	6	37951597	37976610		0.349824	Milk_Association	112806	Milk kappa-casein percentage
201	CR	slope	6	37951597	37976610		0.349824	Production_Association	130837	Metabolic body weight
202	IFL	intercept	10	61130792	61746412	SECISBP2L, SHC4, EID1, CEP152, LOC104973175, FBN1	0.349142	Milk_Association	115998	Milk glycosylated kappa-casein percentage
202	IFL	intercept	10	61130792	61746412	SECISBP2L, SHC4, EID1, CEP152, LOC104973175, FBN1	0.349142	Milk_Association	119427	Milk unglycosylated kappa-casein percentage
203	CR	slope	9	103485833	103755777	WDR27, C9H6orf120, PHF10, TCTE3, LOC104969678, ERMARD, LOC112448099	0.348862	Milk_Association	112248	Milk kappa-casein percentage
204	AFC	intercept	13	54901874	55243391	LAMA5, ADRM1, OSBPL2, HRH3, MTG2, SS18L1, PSMA7, LSM14B, LOC101906818, TAF4, CDH4	0.348226	Milk_Association	116552	Milk glycosylated kappa-casein percentage
205	CR	slope	14	25882396	26003598	CA8	0.345658	Milk_Association	112342	Milk kappa-casein percentage
205	CR	slope	14	25882396	26003598	CA8	0.345658	Milk_Association	111551	Milk kappa-casein percentage
206	IFL	intercept	9	103465712	103741674	WDR27, C9H6orf120, PHF10, TCTE3, LOC104969678, ERMARD, LOC112448099	0.345251	Milk_Association	113574	Milk kappa-casein percentage
207	CR	intercept	29	39269818	40153672	PAG3, PAG6, PAG11, LOC528815, LOC100296410, LOC617765, LOC521902, LOC524173, PAG8, PGA5, VWCE, LOC104976269, DDB1, TKFC, CYB561A3, TMEM138, TMEM216, CPSF7, SDHAF2, MIR2405, PPP1R32, LRRC10B, SYT7, MIR2885, LOC112444860, DAGLA	0.34385	Meat_and_Carcass_Association	152038	Kidney, pelvic, and heart fat percentage
207	CR	intercept	29	39269818	40153672	PAG3, PAG6, PAG11, LOC528815, LOC100296410, LOC617765, LOC521902, LOC524173, PAG8, PGA5, VWCE, LOC104976269, DDB1, TKFC, CYB561A3, TMEM138, TMEM216, CPSF7, SDHAF2, MIR2405, PPP1R32, LRRC10B, SYT7, MIR2885, LOC112444860, DAGLA	0.34385	Milk_Association	113322	Milk kappa-casein percentage
207	CR	intercept	29	39269818	40153672	PAG3, PAG6, PAG11, LOC528815, LOC100296410, LOC617765, LOC521902, LOC524173, PAG8, PGA5, VWCE, LOC104976269, DDB1, TKFC, CYB561A3, TMEM138, TMEM216, CPSF7, SDHAF2, MIR2405, PPP1R32, LRRC10B, SYT7, MIR2885, LOC112444860, DAGLA	0.34385	Milk_Association	111829	Milk kappa-casein percentage
208	AFC	slope	13	5998149	6574005		0.343754	Milk_Association	119455	Milk unglycosylated kappa-casein percentage
208	AFC	slope	13	5998149	6574005		0.343754	Milk_Association	118341	Milk unglycosylated kappa-casein percentage
209	CR	intercept	2	620403	948834	OCA2, LOC112443600, HERC2	0.343717	Milk_Association	112212	Milk kappa-casein percentage
210	CR	intercept	2	575691	930360	OCA2, LOC112443600, HERC2	0.343336	Milk_Association	111481	Milk kappa-casein percentage
211	CR	intercept	24	26892315	26931919		0.340002
212	AFC	slope	8	37740839	38203926	KDM4C, LOC104969327, LOC112447918	0.339698	Milk_Association	113514	Milk kappa-casein percentage
212	AFC	slope	8	37740839	38203926	KDM4C, LOC104969327, LOC112447918	0.339698	Milk_Association	118292	Milk unglycosylated kappa-casein percentage
213	AFC	intercept	4	53923544	54446327	FOXP2, LOC112446383	0.339264
214	AFC	slope	20	26535544	27029103		0.337009	Milk_Association	118824	Milk unglycosylated kappa-casein percentage
215	CR	intercept	24	32805064	33272897	LAMA3, LOC112444154, LOC112444228, ANKRD29, NPC1, RMC1, LOC101904227, RIOK3, TMEM241	0.336785	Milk_Association	111756	Milk kappa-casein percentage
215	CR	intercept	24	32805064	33272897	LAMA3, LOC112444154, LOC112444228, ANKRD29, NPC1, RMC1, LOC101904227, RIOK3, TMEM241	0.336785	Milk_Association	113295	Milk kappa-casein percentage
216	IFL	slope	1	31913171	32309198		0.336202	Milk_Association	119241	Milk unglycosylated kappa-casein percentage
217	IFL	slope	24	26119803	26188030	DSC3	0.335366
218	CR	slope	5	113980461	114543256	SCUBE1, MPPED1, LOC112446781, EFCAB6, SULT4A1	0.334761	Milk_Association	112805	Milk kappa-casein percentage
219	IFL	slope	9	18008701	18452310	LOC101903114, LOC101903682	0.334733	Production_Association	130873	Metabolic body weight
220	AFC	slope	5	106925828	106962000	NRIP2, ITFG2, FKBP4	0.332952	Production_Association	130834	Metabolic body weight
220	AFC	slope	5	106925828	106962000	NRIP2, ITFG2, FKBP4	0.332952	Milk_Association	110585	Milk kappa-casein percentage
221	IFL	slope	21	14382936	14800548	ST8SIA2	0.332439	Milk_Association	118943	Milk unglycosylated kappa-casein percentage
221	IFL	slope	21	14382936	14800548	ST8SIA2	0.332439	Reproduction_Association	120302	Luteal activity
222	CR	slope	7	98254815	98758534	LOC104969002, LOC112447496	0.328809	Milk_Association	113071	Milk kappa-casein percentage
223	IFL	slope	24	27611507	27651384		0.328634	Production_Association	130771	Dry matter intake
224	CR	intercept	6	38776500	38830725		0.327647	Milk_Association	110634	Milk kappa-casein percentage
225	IFL	intercept	12	32645529	33121622	USP12, GPR12, WASF3, LOC112449057, CDK8	0.327227	Milk_Association	113619	Milk kappa-casein percentage
226	AFC	slope	8	87706527	88188557		0.325164	Milk_Association	115996	Milk glycosylated kappa-casein percentage
226	AFC	slope	8	87706527	88188557		0.325164	Milk_Association	118678	Milk unglycosylated kappa-casein percentage
227	IFL	slope	5	106925828	106962000	NRIP2, ITFG2, FKBP4	0.324276	Production_Association	130834	Metabolic body weight
227	IFL	slope	5	106925828	106962000	NRIP2, ITFG2, FKBP4	0.324276	Milk_Association	110585	Milk kappa-casein percentage
228	IFL	intercept	2	119762831	120274702	DIS3L2, LOC104971329, LOC516378, LOC101906254, LOC528262, ALPI, LOC100125266, ECEL1, PRSS56, CHRND, CHRNG, EIF4E2, LOC112443174, LOC101906781	0.32406	Milk_Association	116039	Milk glycosylated kappa-casein percentage
229	AFC	slope	2	119777560	120301651	DIS3L2, LOC104971329, LOC516378, LOC101906254, LOC528262, ALPI, LOC100125266, ECEL1, PRSS56, CHRND, CHRNG, EIF4E2, LOC112443174, LOC101906781, LOC112443182	0.322422	Milk_Association	118304	Milk unglycosylated kappa-casein percentage
230	IFL	slope	23	497229	936645	KHDRBS2	0.321363	Production_Association	131117	Average daily gain
231	CR	intercept	20	71271028	71655382	SLC12A7, NKD2, LOC112443024, TRIP13, BRD9, LOC617224, LOC104975299, TPPP, CEP72, SLC9A3, LOC112443025, EXOC3	0.319369	Milk_Association	111690	Milk kappa-casein percentage
232	CR	intercept	6	38808241	38886900		0.317442	Milk_Association	112056	Milk kappa-casein percentage
233	IFL	intercept	1	129986283	130489300	PRR23B, PRR23A, LOC783600, FOXL2, PIK3CB, FAIM	0.317181	Milk_Association	115695	Milk glycosylated kappa-casein percentage
234	IFL	slope	20	5189875	5319462	LOC107131404	0.317136	Production_Association	130996	Dry matter intake
235	AFC	intercept	26	35649079	36156144	ATRNL1	0.315518	Milk_Association	118226	Milk unglycosylated kappa-casein percentage
236	IFL	slope	5	106944731	106979391	FKBP4, DDX11	0.31529	Health_QTL	178921	Bovine tuberculosis susceptibility
236	IFL	slope	5	106944731	106979391	FKBP4, DDX11	0.31529	Milk_Association	113342	Milk kappa-casein percentage
236	IFL	slope	5	106944731	106979391	FKBP4, DDX11	0.31529	Milk_Association	113421	Milk kappa-casein percentage
237	AFC	intercept	20	5181430	5220323	LOC107131404	0.310576	Milk_Association	116921	Milk glycosylated kappa-casein percentage
238	AFC	intercept	14	24400605	25175950	FAM110B, LOC101902490, UBXN2B, CYP7A1, LOC112449629, SDCBP, LOC112449508, NSMAF, LOC107133116, TOX	0.309363	Milk_Association	118202	Milk unglycosylated kappa-casein percentage
239	CR	intercept	13	362504	923784	LOC101905258, LOC788064, LOC788089, TMX4, LOC112449369	0.307674	Milk_Association	111518	Milk kappa-casein percentage
239	CR	intercept	13	362504	923784	LOC101905258, LOC788064, LOC788089, TMX4, LOC112449369	0.307674	Milk_Association	112101	Milk kappa-casein percentage
239	CR	intercept	13	362504	923784	LOC101905258, LOC788064, LOC788089, TMX4, LOC112449369	0.307674	Milk_Association	113631	Milk kappa-casein percentage
240	IFL	slope	13	47485051	48034974	CDS2, LOC107133053, LOC112449391, LOC787679, PROKR2, GPCPD1, LOC513580, SHLD1	0.3068	Milk_Association	119470	Milk unglycosylated kappa-casein percentage
241	IFL	intercept	27	17956728	18453366	LOC112444625	0.306662	Milk_Association	115435	Milk glycosylated kappa-casein percentage
242	IFL	intercept	3	67594920	68009628	ST6GALNAC5	0.306239	Milk_Association	113359	Milk kappa-casein percentage
243	AFC	slope	5	106156728	106190452	CRACR2A	0.306153	Milk_Association	118617	Milk unglycosylated kappa-casein percentage
244	CR	intercept	3	52294383	52353803	ZNF644	0.304399	Milk_Association	111049	Milk kappa-casein percentage
245	IFL	slope	14	25129005	25332510	TOX	0.304099	Milk_Association	118816	Milk unglycosylated kappa-casein percentage
245	IFL	slope	14	25129005	25332510	TOX	0.304099	Production_Association	130929	Metabolic body weight
246	CR	intercept	13	54174405	54865583	KCNQ2, CHRNA4, COL20A1, ARFGAP1, NKAIN4, BIRC7, LOC112449235, YTHDF1, MIR124B, LOC112449310, LOC101905484, BHLHE23, SLC17A9, GID8, DIDO1, TCFL5, COL9A3, OGFR, MRGBP, NTSR1, SLCO4A1, LOC104973829, LOC100847256, LOC112449311, MIR133C, MIR133A-1, MIR1-1, LOC104973830, GATA5, RBBP8NL, CABLES2	0.30402	Milk_Association	112123	Milk kappa-casein percentage
247	IFL	intercept	10	61201023	61798831	SECISBP2L, SHC4, EID1, CEP152, LOC104973175, FBN1	0.302811	Milk_Association	113575	Milk kappa-casein percentage
248	CR	slope	1	82914491	83190707	ECE2, CAMK2N2, ALG3, VWA5B2, MIR1224, ABCF3, LOC101907353, AP2M1, DVL3, EIF2B5, LOC112447506, LOC616094, HTR3C, LOC532114, ABCC5	0.302381	Milk_Association	112841	Milk kappa-casein percentage
249	AFC	intercept	3	72135635	73014668	LOC112446063, NEGR1	0.302043	Milk_Association	117796	Milk unglycosylated kappa-casein percentage
250	IFL	slope	7	75662956	76153725		0.301543	Production_Association	66301	Body weight (yearling)
251	AFC	intercept	8	86489098	86941632	AUH, LOC614732, LOC112447832, LOC107132719	0.300008	Milk_Association	118033	Milk unglycosylated kappa-casein percentage
252	IFL	slope	9	18018522	18456488	LOC101903114, LOC101903682	0.299372	Milk_Association	119305	Milk unglycosylated kappa-casein percentage
253	CR	intercept	27	20757482	21054150	MSR1	0.298301	Milk_Association	111053	Milk kappa-casein percentage
254	AFC	slope	25	41381201	41718804	LOC112444335, PSMG3, LOC101903991, TMEM184A, MAFK, LOC107131858, INTS1, MICALL2, LOC107131853, LOC104975928, UNCX, LOC112444286, LOC104968516, ZFAND2A, C25H7orf50, GPER1, GPR146	0.297153	Milk_Association	110544	Milk kappa-casein percentage
255	IFL	intercept	6	76879282	77395305	ADGRL3	0.296552	Milk_Association	115857	Milk glycosylated kappa-casein percentage
256	AFC	slope	23	60163	497229	KHDRBS2	0.296338
257	CR	slope	5	114017980	114576720	SCUBE1, MPPED1, LOC112446781, EFCAB6, SULT4A1, PNPLA5	0.295989	Milk_Association	112856	Milk kappa-casein percentage
258	AFC	intercept	26	17551741	17999746	BLNK, DNTT, OPALIN, TLL2, TM9SF3, PIK3AP1	0.295032	Milk_Association	118225	Milk unglycosylated kappa-casein percentage
259	IFL	intercept	2	119844881	120345129	DIS3L2, LOC104971329, LOC516378, LOC101906254, LOC528262, ALPI, LOC100125266, ECEL1, PRSS56, CHRND, CHRNG, EIF4E2, LOC112443174, LOC101906781, LOC112443182, PHC2	0.295026	Milk_Association	115473	Milk glycosylated kappa-casein percentage
260	IFL	intercept	2	304703	672672	LGSN, OCA2	0.29469	Milk_Association	113420	Milk kappa-casein percentage
261	AFC	intercept	22	13992221	14370567	ULK4	0.294646	Milk_Association	116967	Milk glycosylated kappa-casein percentage
262	AFC	slope	11	39622729	40028465		0.294443	Milk_Association	118729	Milk unglycosylated kappa-casein percentage
263	CR	slope	14	32886544	33470410	SULF1	0.292336	Milk_Association	110937	Milk kappa-casein percentage
263	CR	slope	14	32886544	33470410	SULF1	0.292336	Milk_Association	112440	Milk kappa-casein percentage
264	AFC	slope	3	71480145	71950373	LOC112445884	0.291476	Milk_Association	118499	Milk unglycosylated kappa-casein percentage
265	AFC	slope	29	38386767	39218128	PAG20, PAG21, PAG1, LOC784867, PAG19, MGC157408, LOC614287, PAG17, LOC616004, MGC157405, LOC520130	0.290733	Meat_and_Carcass_Association	152020	Kidney, pelvic, and heart fat percentage
265	AFC	slope	29	38386767	39218128	PAG20, PAG21, PAG1, LOC784867, PAG19, MGC157408, LOC614287, PAG17, LOC616004, MGC157405, LOC520130	0.290733	Milk_Association	113321	Milk kappa-casein percentage
265	AFC	slope	29	38386767	39218128	PAG20, PAG21, PAG1, LOC784867, PAG19, MGC157408, LOC614287, PAG17, LOC616004, MGC157405, LOC520130	0.290733	Milk_Association	118548	Milk unglycosylated kappa-casein percentage
265	AFC	slope	29	38386767	39218128	PAG20, PAG21, PAG1, LOC784867, PAG19, MGC157408, LOC614287, PAG17, LOC616004, MGC157405, LOC520130	0.290733	Production_Association	130832	Metabolic body weight
265	AFC	slope	29	38386767	39218128	PAG20, PAG21, PAG1, LOC784867, PAG19, MGC157408, LOC614287, PAG17, LOC616004, MGC157405, LOC520130	0.290733	Milk_Association	111828	Milk kappa-casein percentage
266	CR	intercept	14	25882396	26003598	CA8	0.290493	Milk_Association	112342	Milk kappa-casein percentage
266	CR	intercept	14	25882396	26003598	CA8	0.290493	Milk_Association	111551	Milk kappa-casein percentage
267	IFL	slope	5	106156021	106188964	CRACR2A	0.289876	Production_Association	130772	Dry matter intake
268	AFC	intercept	14	23373991	23421933	PLAG1, CHCHD7	0.289734	Milk_Association	118191	Milk unglycosylated kappa-casein percentage
269	CR	slope	14	24285339	24384496	FAM110B	0.289514	Milk_Association	112338	Milk kappa-casein percentage
270	AFC	intercept	2	69014623	69464947		0.288651	Milk_Association	118214	Milk unglycosylated kappa-casein percentage
270	AFC	intercept	2	69014623	69464947		0.288651	Milk_Association	118620	Milk unglycosylated kappa-casein percentage
271	IFL	intercept	16	43742398	44372045	CLSTN1, PIK3CD, LOC112441918, LOC101907127, LOC112441924, TMEM201, SLC25A33, LOC100848532, SPSB1, LOC104974443, LOC104974444, MIR34A, LOC101905940, LOC112441908, GPR157	0.28842	Milk_Association	116044	Milk glycosylated kappa-casein percentage
272	AFC	slope	24	27372494	27469508		0.286207	Milk_Association	119112	Milk unglycosylated kappa-casein percentage
272	AFC	slope	24	27372494	27469508		0.286207	Reproduction_Association	176335	Conception rate
273	IFL	intercept	14	23294853	23384687	MOS, PLAG1, CHCHD7	0.285687	Milk_Association	116040	Milk glycosylated kappa-casein percentage
274	CR	slope	6	92068068	92465869	CXCL13, CNOT6L	0.283559	Milk_Association	111259	Milk kappa-casein percentage
275	IFL	intercept	5	24541290	25162762	TMCC3, LOC112446658, NDUFA12, NR2C1, FGD6, LOC112446660, MIR331, METAP2, USP44	0.283046	Milk_Association	115759	Milk glycosylated kappa-casein percentage
276	CR	slope	12	37506351	38330292		0.282897	Milk_Association	112259	Milk kappa-casein percentage
277	CR	intercept	5	25204948	25913175	MUCL1, GLYCAM1, PPP1R1A, PDE1B, NCKAP1L, LOC112446662, GTSF1, ITGA5, LOC112446664, LOC112446663, ZNF385A, GPR84, COPZ1, MIR148B, NFE2, HNRNPA1, CBX5, SMUG1, LOC101906546, LOC112446666, LOC112446665	0.28229	Milk_Association	111221	Milk kappa-casein percentage
278	IFL	intercept	13	362504	923784	LOC101905258, LOC788064, LOC788089, TMX4, LOC112449369	0.279863	Milk_Association	111518	Milk kappa-casein percentage
278	IFL	intercept	13	362504	923784	LOC101905258, LOC788064, LOC788089, TMX4, LOC112449369	0.279863	Milk_Association	112101	Milk kappa-casein percentage
278	IFL	intercept	13	362504	923784	LOC101905258, LOC788064, LOC788089, TMX4, LOC112449369	0.279863	Milk_Association	113631	Milk kappa-casein percentage
279	CR	intercept	14	32886544	33470410	SULF1	0.278833	Milk_Association	110937	Milk kappa-casein percentage
279	CR	intercept	14	32886544	33470410	SULF1	0.278833	Milk_Association	112440	Milk kappa-casein percentage
280	IFL	intercept	6	22683240	23097961	BANK1, LOC112447217	0.277664	Milk_Association	113422	Milk kappa-casein percentage
281	AFC	slope	26	17855723	18298844	TM9SF3, PIK3AP1, LOC100851323, LCOR, SLIT1	0.27716	Milk_Association	110545	Milk kappa-casein percentage
282	IFL	intercept	7	271717	424699	LOC107131408, LOC100125913	0.275465	Milk_Association	113512	Milk kappa-casein percentage
283	AFC	intercept	5	106956383	106981824	DDX11	0.275311	Milk_Association	108860	Milk beta-lactoglobulin percentage
284	AFC	slope	21	2749974	3089789	ATP10A, LOC112443372	0.273683	Milk_Association	118223	Milk unglycosylated kappa-casein percentage
284	AFC	slope	21	2749974	3089789	ATP10A, LOC112443372	0.273683	Milk_Association	118883	Milk unglycosylated kappa-casein percentage
285	IFL	intercept	7	255744	417158	LOC107131408, LOC100125913	0.272667	Milk_Association	115861	Milk glycosylated kappa-casein percentage
286	AFC	intercept	10	50299247	50866684	LOC104973158, BNIP2, GTF2A2, LOC112448616, LOC112448466, GCNT3, LOC107132854, FAM81A	0.272501	Milk_Association	118041	Milk unglycosylated kappa-casein percentage
286	AFC	intercept	10	50299247	50866684	LOC104973158, BNIP2, GTF2A2, LOC112448616, LOC112448466, GCNT3, LOC107132854, FAM81A	0.272501	Milk_Association	119325	Milk unglycosylated kappa-casein percentage
287	AFC	intercept	21	5860275	6212548	LOC112443223, ASB7, LINS1, CERS3	0.27177	Milk_Association	116965	Milk glycosylated kappa-casein percentage
288	CR	slope	5	106958244	106982689	DDX11	0.27138	Milk_Association	112769	Milk kappa-casein percentage
289	CR	slope	24	32837203	33309954	LAMA3, LOC112444154, LOC112444228, ANKRD29, NPC1, RMC1, LOC101904227, RIOK3, TMEM241, CABLES1	0.270044	Milk_Association	112627	Milk kappa-casein percentage
289	CR	slope	24	32837203	33309954	LAMA3, LOC112444154, LOC112444228, ANKRD29, NPC1, RMC1, LOC101904227, RIOK3, TMEM241, CABLES1	0.270044	Milk_Association	115061	Milk glycosylated kappa-casein percentage
290	IFL	slope	29	39269818	40153672	PAG3, PAG6, PAG11, LOC528815, LOC100296410, LOC617765, LOC521902, LOC524173, PAG8, PGA5, VWCE, LOC104976269, DDB1, TKFC, CYB561A3, TMEM138, TMEM216, CPSF7, SDHAF2, MIR2405, PPP1R32, LRRC10B, SYT7, MIR2885, LOC112444860, DAGLA	0.268788	Meat_and_Carcass_Association	152038	Kidney, pelvic, and heart fat percentage
290	IFL	slope	29	39269818	40153672	PAG3, PAG6, PAG11, LOC528815, LOC100296410, LOC617765, LOC521902, LOC524173, PAG8, PGA5, VWCE, LOC104976269, DDB1, TKFC, CYB561A3, TMEM138, TMEM216, CPSF7, SDHAF2, MIR2405, PPP1R32, LRRC10B, SYT7, MIR2885, LOC112444860, DAGLA	0.268788	Milk_Association	113322	Milk kappa-casein percentage
290	IFL	slope	29	39269818	40153672	PAG3, PAG6, PAG11, LOC528815, LOC100296410, LOC617765, LOC521902, LOC524173, PAG8, PGA5, VWCE, LOC104976269, DDB1, TKFC, CYB561A3, TMEM138, TMEM216, CPSF7, SDHAF2, MIR2405, PPP1R32, LRRC10B, SYT7, MIR2885, LOC112444860, DAGLA	0.268788	Milk_Association	111829	Milk kappa-casein percentage
291	IFL	intercept	20	44164646	44658985		0.268566	Milk_Association	113825	Milk kappa-casein percentage
292	AFC	slope	6	37148008	37268940	LAP3, MED28, FAM184B	0.26845	Milk_Association	118256	Milk unglycosylated kappa-casein percentage
293	CR	slope	6	86470519	86855939	SLC4A4	0.266361	Milk_Association	119255	Milk unglycosylated kappa-casein percentage
293	CR	slope	6	86470519	86855939	SLC4A4	0.266361	Milk_Association	112897	Milk kappa-casein percentage
294	IFL	intercept	10	62781009	63109546	LOC112448561	0.265436	Milk_Association	116033	Milk glycosylated kappa-casein percentage
295	IFL	intercept	17	19280595	19652613	SLC7A11	0.265175	Milk_Association	116045	Milk glycosylated kappa-casein percentage
296	AFC	intercept	27	18002487	18484436	LOC112444625	0.264579	Milk_Association	116969	Milk glycosylated kappa-casein percentage
297	CR	intercept	4	92054359	92442087	SND1, LRRC4, MIR129-1, LOC112446417, LEP	0.264413	Milk_Association	111830	Milk kappa-casein percentage
298	IFL	slope	22	2808095	3200170	ZCWPW2, LOC112443466, LOC104975474	0.263592	Reproduction_Association	146776	Gestation length
299	AFC	slope	22	18391209	18839403	LOC112443504, GRM7, LOC107131663, LOC104975516	0.263275	Milk_Association	118968	Milk unglycosylated kappa-casein percentage
300	CR	intercept	10	32485711	32855247	LOC101904022, LOC104973117, MEIS2, LOC104973118	0.262853	Milk_Association	111384	Milk kappa-casein percentage
301	CR	slope	6	38171174	38264184		0.262003	Milk_Association	112857	Milk kappa-casein percentage
302	IFL	intercept	8	37740839	38203926	KDM4C, LOC104969327, LOC112447918	0.261161	Milk_Association	113514	Milk kappa-casein percentage
302	IFL	intercept	8	37740839	38203926	KDM4C, LOC104969327, LOC112447918	0.261161	Milk_Association	118292	Milk unglycosylated kappa-casein percentage
303	AFC	intercept	10	51133677	51540015	MYO1E, CCNB2, RNF111, LOC112448597, SLTM, MINDY2, LOC112448661, LOC533308, ADAM10	0.260731	Milk_Association	118042	Milk unglycosylated kappa-casein percentage
304	CR	slope	29	40025469	40621936	SYT7, MIR2885, LOC112444860, DAGLA, MYRF, TMEM258, FEN1, FADS1, FADS2, FADS3, RAB3IL1, BEST1, FTH1, LOC107131971, INCENP	0.260436	Milk_Association	112744	Milk kappa-casein percentage
305	CR	slope	7	98277340	98784918	LOC104969002, LOC112447496	0.260304	Milk_Association	111269	Milk kappa-casein percentage
306	IFL	intercept	5	48727320	48891559	WIF1, LOC112446919	0.260204	Milk_Association	115761	Milk glycosylated kappa-casein percentage
307	AFC	intercept	23	813309	1429507	KHDRBS2	0.259751	Milk_Association	118224	Milk unglycosylated kappa-casein percentage
307	AFC	intercept	23	813309	1429507	KHDRBS2	0.259751	Milk_Association	116968	Milk glycosylated kappa-casein percentage
307	AFC	intercept	23	813309	1429507	KHDRBS2	0.259751	Milk_Association	119013	Milk unglycosylated kappa-casein percentage
308	IFL	intercept	26	17732604	18201497	TLL2, TM9SF3, PIK3AP1, LOC100851323, LCOR	0.259709	Milk_Association	115340	Milk glycosylated kappa-casein percentage
309	IFL	slope	10	61130792	61746412	SECISBP2L, SHC4, EID1, CEP152, LOC104973175, FBN1	0.259469	Milk_Association	115998	Milk glycosylated kappa-casein percentage
309	IFL	slope	10	61130792	61746412	SECISBP2L, SHC4, EID1, CEP152, LOC104973175, FBN1	0.259469	Milk_Association	119427	Milk unglycosylated kappa-casein percentage
310	IFL	slope	1	68268931	68852456	CCDC14, ROPN1, KALRN, LOC112447313	0.259225	Production_Association	130842	Metabolic body weight
311	AFC	slope	21	14839427	15235727	SLCO3A1	0.259007	Milk_Association	118957	Milk unglycosylated kappa-casein percentage
312	IFL	slope	6	77365620	77895597	ADGRL3, LOC112447086	0.258967	Reproduction_Association	65937	Pregnancy rate
313	AFC	slope	13	49617648	50100456		0.258859	Milk_Association	118757	Milk unglycosylated kappa-casein percentage
314	AFC	intercept	12	32280728	32740176	POLR1D, LNX2, MTIF3, GTF3A, LOC104973577, RASL11A, RPL21, LOC112449175, LOC112449171, USP12	0.258718	Milk_Association	116037	Milk glycosylated kappa-casein percentage
314	AFC	intercept	12	32280728	32740176	POLR1D, LNX2, MTIF3, GTF3A, LOC104973577, RASL11A, RPL21, LOC112449175, LOC112449171, USP12	0.258718	Milk_Association	118129	Milk unglycosylated kappa-casein percentage
315	IFL	slope	24	27372494	27469508		0.258626	Milk_Association	119112	Milk unglycosylated kappa-casein percentage
315	IFL	slope	24	27372494	27469508		0.258626	Reproduction_Association	176335	Conception rate
316	CR	intercept	20	70145293	70454164	LOC112443055	0.258073	Milk_Association	111674	Milk kappa-casein percentage
317	IFL	slope	14	23274816	23373991	RPS20, LOC112449628, LOC112449630, MOS, PLAG1	0.257745	Production_Association	130895	Metabolic body weight
318	CR	intercept	13	48569661	48980850		0.257451	Milk_Association	111519	Milk kappa-casein percentage
319	AFC	intercept	14	24418370	25215969	FAM110B, LOC101902490, UBXN2B, CYP7A1, LOC112449629, SDCBP, LOC112449508, NSMAF, LOC107133116, TOX	0.256872	Milk_Association	116800	Milk glycosylated kappa-casein percentage
320	AFC	intercept	2	3982629	4371189	HS6ST1, UGGT1	0.256184	Milk_Association	117901	Milk unglycosylated kappa-casein percentage
321	AFC	slope	5	72710101	72982750		0.256169	Milk_Association	110560	Milk kappa-casein percentage
322	CR	slope	29	39269818	40153672	PAG3, PAG6, PAG11, LOC528815, LOC100296410, LOC617765, LOC521902, LOC524173, PAG8, PGA5, VWCE, LOC104976269, DDB1, TKFC, CYB561A3, TMEM138, TMEM216, CPSF7, SDHAF2, MIR2405, PPP1R32, LRRC10B, SYT7, MIR2885, LOC112444860, DAGLA	0.255127	Meat_and_Carcass_Association	152038	Kidney, pelvic, and heart fat percentage
322	CR	slope	29	39269818	40153672	PAG3, PAG6, PAG11, LOC528815, LOC100296410, LOC617765, LOC521902, LOC524173, PAG8, PGA5, VWCE, LOC104976269, DDB1, TKFC, CYB561A3, TMEM138, TMEM216, CPSF7, SDHAF2, MIR2405, PPP1R32, LRRC10B, SYT7, MIR2885, LOC112444860, DAGLA	0.255127	Milk_Association	113322	Milk kappa-casein percentage
322	CR	slope	29	39269818	40153672	PAG3, PAG6, PAG11, LOC528815, LOC100296410, LOC617765, LOC521902, LOC524173, PAG8, PGA5, VWCE, LOC104976269, DDB1, TKFC, CYB561A3, TMEM138, TMEM216, CPSF7, SDHAF2, MIR2405, PPP1R32, LRRC10B, SYT7, MIR2885, LOC112444860, DAGLA	0.255127	Milk_Association	111829	Milk kappa-casein percentage
323	CR	slope	13	47450332	47942760	CDS2, LOC112449306, LOC107133053, LOC112449391, LOC787679, PROKR2, GPCPD1, LOC513580, SHLD1	0.25476	Milk_Association	126290	Milk linoleic acid content
323	CR	slope	13	47450332	47942760	CDS2, LOC112449306, LOC107133053, LOC112449391, LOC787679, PROKR2, GPCPD1, LOC513580, SHLD1	0.25476	Production_Association	130885	Metabolic body weight
323	CR	slope	13	47450332	47942760	CDS2, LOC112449306, LOC107133053, LOC112449391, LOC787679, PROKR2, GPCPD1, LOC513580, SHLD1	0.25476	Milk_Association	112272	Milk kappa-casein percentage
324	AFC	intercept	6	10966558	11222645	UGT8, LOC101908035	0.253985	Milk_Association	108870	Milk beta-lactoglobulin percentage
325	IFL	intercept	12	32280728	32740176	POLR1D, LNX2, MTIF3, GTF3A, LOC104973577, RASL11A, RPL21, LOC112449175, LOC112449171, USP12	0.252078	Milk_Association	116037	Milk glycosylated kappa-casein percentage
325	IFL	intercept	12	32280728	32740176	POLR1D, LNX2, MTIF3, GTF3A, LOC104973577, RASL11A, RPL21, LOC112449175, LOC112449171, USP12	0.252078	Milk_Association	118129	Milk unglycosylated kappa-casein percentage
326	AFC	slope	23	813309	1429507	KHDRBS2	0.251869	Milk_Association	118224	Milk unglycosylated kappa-casein percentage
326	AFC	slope	23	813309	1429507	KHDRBS2	0.251869	Milk_Association	116968	Milk glycosylated kappa-casein percentage
326	AFC	slope	23	813309	1429507	KHDRBS2	0.251869	Milk_Association	119013	Milk unglycosylated kappa-casein percentage
327	CR	intercept	6	92101944	92493303	CXCL13, CNOT6L	0.250414	Milk_Association	110850	Milk kappa-casein percentage
327	CR	intercept	6	92101944	92493303	CXCL13, CNOT6L	0.250414	Milk_Association	108874	Milk beta-lactoglobulin percentage
328	AFC	slope	21	14457772	14893449	ST8SIA2, SLCO3A1	0.249352	Milk_Association	118430	Milk unglycosylated kappa-casein percentage
329	CR	intercept	10	34958842	35420296	LOC112448559, THBS1, FSIP1	0.249175	Milk_Association	111385	Milk kappa-casein percentage
330	IFL	intercept	20	5840799	5913612		0.249024	Milk_Association	113818	Milk kappa-casein percentage
331	IFL	slope	22	28857122	29442833	SHQ1, LOC101903207, RYBP, LOC112443456	0.248083	Production_Association	131252	Dry matter intake
332	CR	slope	7	23486634	23659295		0.247749	Milk_Association	111265	Milk kappa-casein percentage
333	AFC	slope	13	47370597	47843029	TMEM230, PCNA, CDS2, LOC112449306, LOC107133053, LOC112449391, LOC787679, PROKR2, GPCPD1, LOC513580, SHLD1	0.247693	Milk_Association	118753	Milk unglycosylated kappa-casein percentage
334	IFL	intercept	11	39591082	39987361		0.247105	Milk_Association	116034	Milk glycosylated kappa-casein percentage
335	IFL	slope	6	86470519	86855939	SLC4A4	0.246923	Milk_Association	119255	Milk unglycosylated kappa-casein percentage
335	IFL	slope	6	86470519	86855939	SLC4A4	0.246923	Milk_Association	112897	Milk kappa-casein percentage
336	AFC	intercept	21	14588509	15044142	ST8SIA2, SLCO3A1	0.246651	Milk_Association	116966	Milk glycosylated kappa-casein percentage
337	IFL	intercept	3	58662857	58953004	DDAH1, LOC112446003, BCL10, C3H1orf52, SYDE2, WDR63	0.246203	Milk_Association	113358	Milk kappa-casein percentage
338	IFL	slope	8	37865354	38244290	KDM4C, LOC112447918, GLDC	0.246196	Milk_Association	119304	Milk unglycosylated kappa-casein percentage
339	CR	slope	13	55385531	55783696	CDH4, LOC112449377	0.245273	Milk_Association	112273	Milk kappa-casein percentage
340	CR	slope	4	92074143	92449684	SND1, LRRC4, MIR129-1, LOC112446417, LEP	0.245269	Milk_Association	112745	Milk kappa-casein percentage
340	CR	slope	4	92074143	92449684	SND1, LRRC4, MIR129-1, LOC112446417, LEP	0.245269	Milk_Association	111169	Milk kappa-casein percentage
341	CR	intercept	3	52304893	52368548	ZNF644, MIR2285B-2	0.244101	Milk_Association	111665	Milk kappa-casein percentage
342	IFL	intercept	5	26181410	26776071	CALCOCO1, LOC112446668, ATP5MC2, LOC112446860, ATF7, NPFF, TARBP2, MAP3K12, PCBP2, LOC112446842, PRR13, AMHR2, SP1, LOC101909736, LOC112446670, SP7, AAAS, C5H12orf10, PFDN5, ESPL1, MFSD5, LOC112446671, RARG	0.243742	Milk_Association	113381	Milk kappa-casein percentage
343	IFL	slope	10	51224528	51715026	RNF111, LOC112448597, SLTM, MINDY2, LOC112448661, LOC533308, ADAM10, LIPC	0.241649	Milk_Association	119393	Milk unglycosylated kappa-casein percentage
344	IFL	intercept	20	27530784	27950718	ISL1	0.241322	Milk_Association	116052	Milk glycosylated kappa-casein percentage
345	IFL	intercept	7	965649	994200	MAPK9	0.240806	Milk_Association	113513	Milk kappa-casein percentage
346	CR	intercept	3	71596348	72040284	LOC112445884	0.239229	Milk_Association	111159	Milk kappa-casein percentage
346	CR	intercept	3	71596348	72040284	LOC112445884	0.239229	Milk_Association	113377	Milk kappa-casein percentage
347	IFL	intercept	6	38774879	38829248		0.23906	Milk_Association	115762	Milk glycosylated kappa-casein percentage
348	CR	intercept	5	48777084	48907986	WIF1	0.238989	Milk_Association	111852	Milk kappa-casein percentage
349	CR	intercept	5	26683762	27287454	SP7, AAAS, C5H12orf10, PFDN5, ESPL1, MFSD5, LOC112446671, RARG, ITGB7, ZNF740, CSAD, SOAT2, IGFBP6, SPRYD3, TNS2, EIF4B, KRT18, LOC104976949, KRT8, KRT78, KRT79, KRT4, KRT3, LOC100336907, KRT76, KRT77, KRT1, KRT2, KRT73	0.23882	Milk_Association	111222	Milk kappa-casein percentage
350	CR	slope	14	25899663	26014722	CA8	0.238701	Milk_Association	113168	Milk kappa-casein percentage
351	IFL	slope	18	34817149	35368911	KIAA0895L, EXOC3L1, E2F4, ELMO3, MIR328, LOC525426, TMEM208, FHOD1, SLC9A5, PLEKHG4, KCTD19, LRRC36, TPPP3, ZDHHC1, HSD11B2, ATP6V0D1, LOC101906467, LOC101906411, AGRP, LOC101906364, RIPOR1, CTCF, CARMIL2, ACD, PARD6A, ENKD1, C18H16orf86, GFOD2, RANBP10, TSNAXIP1, CENPT, THAP11, NUTF2	0.23856	Reproduction_Association	120297	Luteal activity
351	IFL	slope	18	34817149	35368911	KIAA0895L, EXOC3L1, E2F4, ELMO3, MIR328, LOC525426, TMEM208, FHOD1, SLC9A5, PLEKHG4, KCTD19, LRRC36, TPPP3, ZDHHC1, HSD11B2, ATP6V0D1, LOC101906467, LOC101906411, AGRP, LOC101906364, RIPOR1, CTCF, CARMIL2, ACD, PARD6A, ENKD1, C18H16orf86, GFOD2, RANBP10, TSNAXIP1, CENPT, THAP11, NUTF2	0.23856	Milk_Association	118820	Milk unglycosylated kappa-casein percentage
351	IFL	slope	18	34817149	35368911	KIAA0895L, EXOC3L1, E2F4, ELMO3, MIR328, LOC525426, TMEM208, FHOD1, SLC9A5, PLEKHG4, KCTD19, LRRC36, TPPP3, ZDHHC1, HSD11B2, ATP6V0D1, LOC101906467, LOC101906411, AGRP, LOC101906364, RIPOR1, CTCF, CARMIL2, ACD, PARD6A, ENKD1, C18H16orf86, GFOD2, RANBP10, TSNAXIP1, CENPT, THAP11, NUTF2	0.23856	Milk_Association	118378	Milk unglycosylated kappa-casein percentage
352	CR	intercept	4	92074143	92449684	SND1, LRRC4, MIR129-1, LOC112446417, LEP	0.238467	Milk_Association	112745	Milk kappa-casein percentage
352	CR	intercept	4	92074143	92449684	SND1, LRRC4, MIR129-1, LOC112446417, LEP	0.238467	Milk_Association	111169	Milk kappa-casein percentage
353	AFC	slope	2	96283693	96718657	PLEKHM3, LOC538688, LOC784843, CRYGD, CRYGC, CRYGB, CRYGA, C2H2orf80, LOC104971301, IDH1, PIKFYVE, LOC112442974, PTH2R	0.23792	Milk_Association	118752	Milk unglycosylated kappa-casein percentage
354	AFC	intercept	8	28018673	28507309	LOC616199, LOC100847480, CCDC171	0.237691	Milk_Association	118029	Milk unglycosylated kappa-casein percentage
355	IFL	slope	5	48843927	48960291	TBC1D30	0.236309	Production_Association	131089	Average daily gain
356	CR	intercept	27	20776415	21089509	MSR1	0.235639	Milk_Association	111827	Milk kappa-casein percentage
357	AFC	intercept	5	106362576	106460077	PRMT8, LOC100847686, LOC112446764, LOC107132524	0.234882	Milk_Association	108819	Milk beta-lactoglobulin percentage
358	IFL	slope	20	27620224	27999074	ISL1, LOC112443073	0.234325	Production_Association	131087	Average daily gain
359	AFC	slope	11	107068436	107246475		0.234172	Milk_Association	118751	Milk unglycosylated kappa-casein percentage
360	CR	intercept	14	24150127	24227327		0.231371	Milk_Association	112169	Milk kappa-casein percentage
361	CR	slope	9	18082735	18543130	LOC101903114, LOC101903682, IRAK1BP1, LOC112448119, PHIP	0.231122	Milk_Association	113074	Milk kappa-casein percentage
361	CR	slope	9	18082735	18543130	LOC101903114, LOC101903682, IRAK1BP1, LOC112448119, PHIP	0.231122	Milk_Association	118700	Milk unglycosylated kappa-casein percentage
362	IFL	slope	21	60192028	60390672	SYNE3, LOC112443163	0.230554	Production_Association	131103	Average daily gain
363	IFL	intercept	20	5679628	5748515	C20H5orf47	0.230471	Milk_Association	113817	Milk kappa-casein percentage
364	IFL	intercept	2	125248041	125772675	EYA3, XKR8, LOC112443407, SMPDL3B, RPA2, THEMIS2, PPP1R8, LOC112443661, STX12, FAM76A, IFI6, FGR, AHDC1	0.230369	Milk_Association	115537	Milk glycosylated kappa-casein percentage
365	CR	intercept	25	38127452	38447021	USP42, CYTH3, LOC100140431, LOC112444304, RAC1, DAGLB, LOC101908535, KDELR2, GRID2IP, ZDHHC4, C25H7orf26, LOC112444281, LOC112444331, ZNF853	0.227891	Milk_Association	111767	Milk kappa-casein percentage
366	AFC	intercept	3	79333651	79652820	PDE4B, MGC137454	0.227224
367	AFC	intercept	2	4030788	4421299	HS6ST1, UGGT1	0.226752	Milk_Association	108887	Milk beta-lactoglobulin percentage
368	IFL	intercept	8	87706527	88188557		0.224917	Milk_Association	115996	Milk glycosylated kappa-casein percentage
368	IFL	intercept	8	87706527	88188557		0.224917	Milk_Association	118678	Milk unglycosylated kappa-casein percentage
369	AFC	intercept	9	6851304	7421974	ADGRB3	0.22489
370	CR	slope	9	18160936	18610222	LOC101903114, LOC101903682, IRAK1BP1, LOC112448119, PHIP	0.224329	Milk_Association	111270	Milk kappa-casein percentage
371	CR	intercept	12	37559451	38387487		0.22426	Milk_Association	112084	Milk kappa-casein percentage
372	AFC	slope	24	27892734	27941856		0.222641	Milk_Association	118525	Milk unglycosylated kappa-casein percentage
373	AFC	slope	14	25129005	25332510	TOX	0.222633	Milk_Association	118816	Milk unglycosylated kappa-casein percentage
373	AFC	slope	14	25129005	25332510	TOX	0.222633	Production_Association	130929	Metabolic body weight
374	AFC	slope	14	54185282	54586619	KCNV1	0.222483	Milk_Association	118818	Milk unglycosylated kappa-casein percentage
375	AFC	slope	2	69014623	69464947		0.222482	Milk_Association	118214	Milk unglycosylated kappa-casein percentage
375	AFC	slope	2	69014623	69464947		0.222482	Milk_Association	118620	Milk unglycosylated kappa-casein percentage
376	AFC	slope	9	18082735	18543130	LOC101903114, LOC101903682, IRAK1BP1, LOC112448119, PHIP	0.221975	Milk_Association	113074	Milk kappa-casein percentage
376	AFC	slope	9	18082735	18543130	LOC101903114, LOC101903682, IRAK1BP1, LOC112448119, PHIP	0.221975	Milk_Association	118700	Milk unglycosylated kappa-casein percentage
377	CR	intercept	27	2665209	3055195	CSMD1, LOC112444668	0.220859
378	AFC	slope	14	40957363	41457730	LOC112449653	0.220281	Milk_Association	118817	Milk unglycosylated kappa-casein percentage
379	AFC	intercept	13	55258332	55642499	CDH4	0.220116	Milk_Association	116571	Milk glycosylated kappa-casein percentage
380	CR	slope	3	71563255	72036253	LOC112445884	0.220063	Milk_Association	113323	Milk kappa-casein percentage
380	CR	slope	3	71563255	72036253	LOC112445884	0.220063	Milk_Association	119187	Milk unglycosylated kappa-casein percentage
381	CR	intercept	3	71598488	72122900	LOC112445884	0.219881	Milk_Association	112437	Milk kappa-casein percentage
381	CR	intercept	3	71598488	72122900	LOC112445884	0.219881	Milk_Association	117711	Milk unglycosylated kappa-casein percentage
381	CR	intercept	3	71598488	72122900	LOC112445884	0.219881	Milk_Association	111766	Milk kappa-casein percentage
382	IFL	slope	2	121999594	122551247	COL16A1, PEF1, HCRTR1, LOC101902428, TINAGL1, LOC112442289, LOC101902843, SERINC2, LOC112443317, LOC100847376, FABP3, ZCCHC17, LOC112443306, SNRNP40, NKAIN1, LOC101902958, PUM1	0.21911	Production_Association	130896	Metabolic body weight
383	AFC	intercept	5	26263552	26827558	CALCOCO1, LOC112446668, ATP5MC2, LOC112446860, ATF7, NPFF, TARBP2, MAP3K12, PCBP2, LOC112446842, PRR13, AMHR2, SP1, LOC101909736, LOC112446670, SP7, AAAS, C5H12orf10, PFDN5, ESPL1, MFSD5, LOC112446671, RARG, ITGB7, ZNF740, CSAD	0.218748	Production_Association	123316	Length of productive life
384	AFC	slope	11	39604029	39992662		0.218712	Milk_Association	118339	Milk unglycosylated kappa-casein percentage
385	CR	slope	20	71329325	71720853	LOC112443024, TRIP13, BRD9, LOC617224, LOC104975299, TPPP, CEP72, SLC9A3, LOC112443025, EXOC3, AHRR	0.218143	Milk_Association	112442	Milk kappa-casein percentage
386	AFC	slope	29	40085228	40623384	LOC112444860, DAGLA, MYRF, TMEM258, FEN1, FADS1, FADS2, FADS3, RAB3IL1, BEST1, FTH1, LOC107131971, INCENP	0.217885	Milk_Association	110583	Milk kappa-casein percentage
386	AFC	slope	29	40085228	40623384	LOC112444860, DAGLA, MYRF, TMEM258, FEN1, FADS1, FADS2, FADS3, RAB3IL1, BEST1, FTH1, LOC107131971, INCENP	0.217885	Production_Association	130833	Metabolic body weight
386	AFC	slope	29	40085228	40623384	LOC112444860, DAGLA, MYRF, TMEM258, FEN1, FADS1, FADS2, FADS3, RAB3IL1, BEST1, FTH1, LOC107131971, INCENP	0.217885	Milk_Association	118549	Milk unglycosylated kappa-casein percentage
387	CR	intercept	14	26458249	26496947	CHD7	0.216527	Milk_Association	111609	Milk kappa-casein percentage
388	IFL	slope	3	72773001	73549770	NEGR1	0.215982	Milk_Association	119392	Milk unglycosylated kappa-casein percentage
388	IFL	slope	3	72773001	73549770	NEGR1	0.215982	Milk_Association	118556	Milk unglycosylated kappa-casein percentage
389	IFL	slope	24	27886791	27940781		0.215634	Production_Association	130773	Dry matter intake
390	IFL	slope	25	38142895	38452260	CYTH3, LOC100140431, LOC112444304, RAC1, DAGLB, LOC101908535, KDELR2, GRID2IP, ZDHHC4, C25H7orf26, LOC112444281, LOC112444331, ZNF853	0.215194	Production_Association	130821	Metabolic body weight
391	AFC	slope	15	156662	931143	LOC509895, LOC784899, LOC100299084, LOC781264, LOC781447, LOC518869, LOC618523, LOC531237, OR4C15, LOC532486, LOC515790	0.214336	Milk_Association	118819	Milk unglycosylated kappa-casein percentage
392	CR	intercept	10	53637862	54132987	ZNF280D, MNS1, TEX9	0.212796	Milk_Association	111414	Milk kappa-casein percentage
393	CR	intercept	5	106970208	106991723	DDX11	0.212702	Milk_Association	111971	Milk kappa-casein percentage
394	AFC	intercept	6	92101944	92493303	CXCL13, CNOT6L	0.211877	Milk_Association	110850	Milk kappa-casein percentage
394	AFC	intercept	6	92101944	92493303	CXCL13, CNOT6L	0.211877	Milk_Association	108874	Milk beta-lactoglobulin percentage
395	IFL	slope	24	59593400	59974761	LOC104975811, LOC112444177, CDH20	0.211868	Production_Association	130812	Average daily gain
396	CR	intercept	9	43260674	43784974	QRSL1, RTN4IP1, CRYBG1, ATG5, LOC112448048	0.211606	Milk_Association	110935	Milk kappa-casein percentage
397	CR	intercept	8	34560427	35027193	LOC101904827	0.211427	Milk_Association	110925	Milk kappa-casein percentage
397	CR	intercept	8	34560427	35027193	LOC101904827	0.211427	Milk_Association	118634	Milk unglycosylated kappa-casein percentage
397	CR	intercept	8	34560427	35027193	LOC101904827	0.211427	Production_Association	130845	Metabolic body weight
398	AFC	intercept	2	122749207	123226556	LAPTM5, LOC104971336, MATN1, LOC112442418, LOC112442419	0.208942	Milk_Association	118252	Milk unglycosylated kappa-casein percentage
399	AFC	slope	16	43721030	44300159	CLSTN1, PIK3CD, LOC112441918, LOC101907127, LOC112441924, TMEM201, SLC25A33, LOC100848532, SPSB1, LOC104974443, LOC104974444	0.208206	Milk_Association	118367	Milk unglycosylated kappa-casein percentage
400	IFL	slope	14	26439440	26481359	CHD7	0.207906	Milk_Association	119473	Milk unglycosylated kappa-casein percentage
401	AFC	slope	21	5944033	6284448	LOC112443223, ASB7, LINS1, CERS3	0.207878	Milk_Association	118394	Milk unglycosylated kappa-casein percentage
402	AFC	slope	14	25699163	25823040		0.206185	Milk_Association	118343	Milk unglycosylated kappa-casein percentage
403	CR	intercept	16	46213318	46937172	CAMTA1, LOC104974451, DNAJC11, THAP3, PHF13, KLHL21, ZBTB48, TAS1R1, NOL9, PLEKHG5, TNFRSF25, ESPN	0.205338	Milk_Association	111673	Milk kappa-casein percentage
403	CR	intercept	16	46213318	46937172	CAMTA1, LOC104974451, DNAJC11, THAP3, PHF13, KLHL21, ZBTB48, TAS1R1, NOL9, PLEKHG5, TNFRSF25, ESPN	0.205338	Milk_Association	111016	Milk kappa-casein percentage
404	AFC	intercept	1	130004188	130495452	PRR23B, PRR23A, LOC783600, FOXL2, PIK3CB, FAIM	0.205181	Milk_Association	116979	Milk glycosylated kappa-casein percentage
405	AFC	intercept	12	32687103	33153384	USP12, GPR12, WASF3, LOC112449057, CDK8	0.204841	Milk_Association	116461	Milk glycosylated kappa-casein percentage
406	AFC	intercept	8	15348151	15809265	LINGO2, LOC112447775	0.20273	Milk_Association	117993	Milk unglycosylated kappa-casein percentage
407	AFC	intercept	10	61170675	61785613	SECISBP2L, SHC4, EID1, CEP152, LOC104973175, FBN1	0.202033	Milk_Association	118081	Milk unglycosylated kappa-casein percentage
408	AFC	intercept	3	52335029	52393436	ZNF644, MIR2285B-2	0.20195	Milk_Association	116982	Milk glycosylated kappa-casein percentage
409	IFL	intercept	3	72040284	72773001	LOC112446063	0.201853	Milk_Association	119188	Milk unglycosylated kappa-casein percentage
410	CR	slope	4	26667726	27062703	HDAC9, LOC112446506	0.201668	Milk_Association	112632	Milk kappa-casein percentage
411	CR	intercept	9	43281958	43797432	QRSL1, RTN4IP1, CRYBG1, ATG5, LOC112448048	0.200181	Milk_Association	112082	Milk kappa-casein percentage
412	CR	slope	14	26462100	26497815	CHD7	0.200155	Milk_Association	112397	Milk kappa-casein percentage
413	IFL	intercept	12	31272071	31781685	MTUS2, SLC46A3, POMP, LOC101904156, LOC104973568, FLT1	0.199832	Milk_Association	116036	Milk glycosylated kappa-casein percentage
414	AFC	slope	24	33094977	33478300	NPC1, RMC1, LOC101904227, RIOK3, TMEM241, CABLES1	0.199572	Milk_Association	110543	Milk kappa-casein percentage
415	AFC	slope	7	109485976	109684774	TMEM232	0.199452	Milk_Association	118633	Milk unglycosylated kappa-casein percentage
416	CR	intercept	24	33272897	33707111	TMEM241, CABLES1, RBBP8, MIR2285O-3, MIR2284Y-4	0.198431	Milk_Association	111047	Milk kappa-casein percentage
417	AFC	slope	24	28668981	28975828	CDH2	0.197824	Milk_Association	110542	Milk kappa-casein percentage
418	IFL	slope	5	25102148	25775985	METAP2, USP44, LOC112446661, MUCL1, GLYCAM1, PPP1R1A, PDE1B, NCKAP1L, LOC112446662, GTSF1, ITGA5, LOC112446664, LOC112446663, ZNF385A, GPR84, COPZ1, MIR148B, NFE2	0.197024	Milk_Association	119515	Milk unglycosylated kappa-casein percentage
419	AFC	intercept	4	54063010	54578893	FOXP2, LOC112446383, PPP1R3A	0.196713
420	IFL	intercept	13	55270450	55694107	CDH4	0.196096	Milk_Association	113688	Milk kappa-casein percentage
421	CR	intercept	14	34481891	34974815	LOC112449626, EYA1	0.195938	Milk_Association	111672	Milk kappa-casein percentage
422	AFC	slope	10	36808125	37381988	NUSAP1, NDUFAF1, RTF1, ITPKA, RPAP1, TYRO3, MGA, LOC112448654, MAPKBP1, JMJD7, PLA2G4B, SPTBN5, EHD4	0.192851	Milk_Association	118321	Milk unglycosylated kappa-casein percentage
423	IFL	intercept	5	18248315	18839775	KITLG, LOC104972350	0.192693
424	CR	slope	17	57978830	58424940	TESC, FBXW8, HRK, RNFT2, C17H12orf49, LOC104974658	0.191854	Milk_Association	113185	Milk kappa-casein percentage
425	CR	slope	7	23499453	23697106		0.191763	Milk_Association	113070	Milk kappa-casein percentage
426	CR	intercept	16	22297111	22990648	LOC112441783, LYPLAL1	0.191346	Milk_Association	110975	Milk kappa-casein percentage
427	IFL	slope	8	34560427	35027193	LOC101904827	0.189637	Milk_Association	110925	Milk kappa-casein percentage
427	IFL	slope	8	34560427	35027193	LOC101904827	0.189637	Milk_Association	118634	Milk unglycosylated kappa-casein percentage
427	IFL	slope	8	34560427	35027193	LOC101904827	0.189637	Production_Association	130845	Metabolic body weight
428	IFL	intercept	3	72122900	72807290	LOC112446063	0.189626	Milk_Association	113378	Milk kappa-casein percentage
429	IFL	slope	14	41052765	41488746	LOC112449653	0.188965	Production_Association	130969	Residual feed intake
430	AFC	slope	4	64355713	64946052	PDE1C, PPP1R17, CCDC129	0.188922	Milk_Association	119030	Milk unglycosylated kappa-casein percentage
431	AFC	intercept	5	48862995	49025474	TBC1D30, LOC101906182	0.188028	Milk_Association	113405	Milk kappa-casein percentage
431	AFC	intercept	5	48862995	49025474	TBC1D30, LOC101906182	0.188028	Milk_Association	117988	Milk unglycosylated kappa-casein percentage
432	AFC	intercept	5	24762252	25487353	FGD6, LOC112446660, MIR331, METAP2, USP44, LOC112446661, MUCL1, GLYCAM1	0.187947	Milk_Association	118614	Milk unglycosylated kappa-casein percentage
432	AFC	intercept	5	24762252	25487353	FGD6, LOC112446660, MIR331, METAP2, USP44, LOC112446661, MUCL1, GLYCAM1	0.187947	Production_Association	123315	Length of productive life
433	AFC	slope	7	93172661	93236888	FAM172A	0.187016	Milk_Association	116984	Milk glycosylated kappa-casein percentage
434	IFL	intercept	20	26716965	27131508		0.185412	Milk_Association	116051	Milk glycosylated kappa-casein percentage
435	AFC	slope	2	120340198	120831652	PHC2, A3GALT2, ZNF362, TRIM62, LOC112443186, AZIN2, LOC112443187, AK2, MIR2357, RNF19B, TMEM54, HPCA, FNDC5, S100PBP	0.184556	Milk_Association	118364	Milk unglycosylated kappa-casein percentage
436	AFC	intercept	2	16633141	17267198	CWC22, ZNF385B, LOC112443634	0.184024	Milk_Association	118093	Milk unglycosylated kappa-casein percentage
437	AFC	slope	20	27639795	28026119	ISL1, LOC112443073	0.183871	Milk_Association	118825	Milk unglycosylated kappa-casein percentage
438	CR	slope	9	24516182	25185694	CENPW, LOC112448123, LOC112448124, MIR2284O	0.183814	Milk_Association	126202	Milk capric acid content
439	CR	slope	16	22310242	23061014	LOC112441783, LYPLAL1	0.183795	Milk_Association	113184	Milk kappa-casein percentage
440	IFL	slope	14	24335922	24411455	FAM110B	0.183459	Production_Association	130897	Metabolic body weight
441	CR	intercept	14	25909536	26022948	CA8	0.182952	Milk_Association	112208	Milk kappa-casein percentage
442	IFL	slope	7	23742538	23799505		0.179989	Production_Association	65964	Body weight
443	AFC	slope	2	114133415	114477377	LOC104969981	0.17869	Milk_Association	118822	Milk unglycosylated kappa-casein percentage
444	AFC	slope	21	3656673	4193189	GABRB3	0.178374	Milk_Association	118387	Milk unglycosylated kappa-casein percentage
445	AFC	intercept	7	14695399	14945063	DNMT1, S1PR2, LOC112447587, MRPL4, ICAM1, ICAM4, ICAM5, ZGLP1, FDX2, RAVER1, ICAM3, TYK2, LOC112447585, CDC37	0.177426	Milk_Association	116192	Milk glycosylated kappa-casein percentage
446	IFL	slope	13	1397454	1783779	PLCB1, MIR2285M-1	0.17733	Milk_Association	119448	Milk unglycosylated kappa-casein percentage
447	CR	slope	3	71598488	72122900	LOC112445884	0.177055	Milk_Association	112437	Milk kappa-casein percentage
447	CR	slope	3	71598488	72122900	LOC112445884	0.177055	Milk_Association	117711	Milk unglycosylated kappa-casein percentage
447	CR	slope	3	71598488	72122900	LOC112445884	0.177055	Milk_Association	111766	Milk kappa-casein percentage
448	AFC	intercept	14	26864514	26924600	CLVS1	0.173201	Milk_Association	118203	Milk unglycosylated kappa-casein percentage
449	CR	intercept	17	58016927	58471380	TESC, FBXW8, HRK, RNFT2, C17H12orf49, LOC104974658	0.172654	Milk_Association	111030	Milk kappa-casein percentage
450	CR	intercept	14	24099719	24193383		0.172542	Milk_Association	111520	Milk kappa-casein percentage
451	AFC	slope	8	34560427	35027193	LOC101904827	0.171396	Milk_Association	110925	Milk kappa-casein percentage
451	AFC	slope	8	34560427	35027193	LOC101904827	0.171396	Milk_Association	118634	Milk unglycosylated kappa-casein percentage
451	AFC	slope	8	34560427	35027193	LOC101904827	0.171396	Production_Association	130845	Metabolic body weight
452	IFL	intercept	2	491417	815827	OCA2, LOC112443600, HERC2	0.16989	Milk_Association	115969	Milk glycosylated kappa-casein percentage
453	CR	intercept	24	45735897	46202647	PSTPIP2, LOC104975781, ATP5F1A, HAUS1, LOC104975782, LOC112444237, C24H18orf25, RNF165, LOXHD1	0.169045	Milk_Association	111765	Milk kappa-casein percentage
454	IFL	intercept	1	130034905	130533805	PRR23A, LOC783600, FOXL2, PIK3CB, FAIM, CEP70	0.168027	Reproduction_Association	107054	Conception rate
454	IFL	intercept	1	130034905	130533805	PRR23A, LOC783600, FOXL2, PIK3CB, FAIM, CEP70	0.168027	Milk_Association	113343	Milk kappa-casein percentage
454	IFL	intercept	1	130034905	130533805	PRR23A, LOC783600, FOXL2, PIK3CB, FAIM, CEP70	0.168027	Milk_Association	126253	Milk pentadecylic acid content
455	CR	slope	4	92140513	92557035	SND1, LRRC4, MIR129-1, LOC112446417, LEP, RBM28, PRRT4	0.16791	Milk_Association	113324	Milk kappa-casein percentage
456	IFL	intercept	14	26901317	27115079	CLVS1, ASPH	0.167785	Milk_Association	113770	Milk kappa-casein percentage
457	AFC	slope	1	31923335	32340451		0.167455	Milk_Association	118255	Milk unglycosylated kappa-casein percentage
458	AFC	slope	9	18209274	18648174	LOC101903114, LOC101903682, IRAK1BP1, LOC112448119, PHIP, LOC112448180, LOC101903793	0.166793	Milk_Association	118293	Milk unglycosylated kappa-casein percentage
459	IFL	slope	15	192584	963953	LOC509895, LOC784899, LOC100299084, LOC781264, LOC781447, LOC518869, LOC618523, LOC531237, OR4C15, LOC532486, LOC515790, LOC508315	0.166448	Production_Association	130970	Residual feed intake
460	AFC	intercept	1	49935153	50320575	ALCAM, LOC112447293, CBLB	0.164122	Production_Association	123306	Length of productive life
461	CR	slope	3	52298548	52356643	ZNF644	0.163878	Milk_Association	115580	Milk glycosylated kappa-casein percentage
461	CR	slope	3	52298548	52356643	ZNF644	0.163878	Milk_Association	113186	Milk kappa-casein percentage
462	CR	slope	25	38222690	38497771	LOC100140431, LOC112444304, RAC1, DAGLB, LOC101908535, KDELR2, GRID2IP, ZDHHC4, C25H7orf26, LOC112444281, LOC112444331, ZNF853, ZNF316, LOC107131846, LOC100140207	0.163097	Milk_Association	118526	Milk unglycosylated kappa-casein percentage
462	CR	slope	25	38222690	38497771	LOC100140431, LOC112444304, RAC1, DAGLB, LOC101908535, KDELR2, GRID2IP, ZDHHC4, C25H7orf26, LOC112444281, LOC112444331, ZNF853, ZNF316, LOC107131846, LOC100140207	0.163097	Milk_Association	111048	Milk kappa-casein percentage
462	CR	slope	25	38222690	38497771	LOC100140431, LOC112444304, RAC1, DAGLB, LOC101908535, KDELR2, GRID2IP, ZDHHC4, C25H7orf26, LOC112444281, LOC112444331, ZNF853, ZNF316, LOC107131846, LOC100140207	0.163097	Milk_Association	112650	Milk kappa-casein percentage
463	CR	intercept	14	26462846	26498435	CHD7	0.162569	Milk_Association	113173	Milk kappa-casein percentage
463	CR	intercept	14	26462846	26498435	CHD7	0.162569	Milk_Association	112210	Milk kappa-casein percentage
464	CR	slope	14	24420840	25225097	FAM110B, LOC101902490, UBXN2B, CYP7A1, LOC112449629, SDCBP, LOC112449508, NSMAF, LOC107133116, TOX	0.16134	Milk_Association	126365	Milk omega-6 fatty acid content
465	AFC	intercept	9	103528267	103788327	TCTE3, LOC104969678, ERMARD, LOC112448099	0.161084	Milk_Association	116193	Milk glycosylated kappa-casein percentage
466	CR	slope	14	26462846	26498435	CHD7	0.16058	Milk_Association	113173	Milk kappa-casein percentage
466	CR	slope	14	26462846	26498435	CHD7	0.16058	Milk_Association	112210	Milk kappa-casein percentage
467	AFC	slope	18	34817149	35368911	KIAA0895L, EXOC3L1, E2F4, ELMO3, MIR328, LOC525426, TMEM208, FHOD1, SLC9A5, PLEKHG4, KCTD19, LRRC36, TPPP3, ZDHHC1, HSD11B2, ATP6V0D1, LOC101906467, LOC101906411, AGRP, LOC101906364, RIPOR1, CTCF, CARMIL2, ACD, PARD6A, ENKD1, C18H16orf86, GFOD2, RANBP10, TSNAXIP1, CENPT, THAP11, NUTF2	0.160536	Reproduction_Association	120297	Luteal activity
467	AFC	slope	18	34817149	35368911	KIAA0895L, EXOC3L1, E2F4, ELMO3, MIR328, LOC525426, TMEM208, FHOD1, SLC9A5, PLEKHG4, KCTD19, LRRC36, TPPP3, ZDHHC1, HSD11B2, ATP6V0D1, LOC101906467, LOC101906411, AGRP, LOC101906364, RIPOR1, CTCF, CARMIL2, ACD, PARD6A, ENKD1, C18H16orf86, GFOD2, RANBP10, TSNAXIP1, CENPT, THAP11, NUTF2	0.160536	Milk_Association	118820	Milk unglycosylated kappa-casein percentage
467	AFC	slope	18	34817149	35368911	KIAA0895L, EXOC3L1, E2F4, ELMO3, MIR328, LOC525426, TMEM208, FHOD1, SLC9A5, PLEKHG4, KCTD19, LRRC36, TPPP3, ZDHHC1, HSD11B2, ATP6V0D1, LOC101906467, LOC101906411, AGRP, LOC101906364, RIPOR1, CTCF, CARMIL2, ACD, PARD6A, ENKD1, C18H16orf86, GFOD2, RANBP10, TSNAXIP1, CENPT, THAP11, NUTF2	0.160536	Milk_Association	118378	Milk unglycosylated kappa-casein percentage
468	IFL	slope	6	38583783	38616248		0.160499	Milk_Association	112807	Milk kappa-casein percentage
468	IFL	slope	6	38583783	38616248		0.160499	Production_Association	130840	Metabolic body weight
469	AFC	intercept	3	55655904	56366567		0.160298	Milk_Association	116983	Milk glycosylated kappa-casein percentage
470	AFC	slope	3	72773001	73549770	NEGR1	0.16027	Milk_Association	119392	Milk unglycosylated kappa-casein percentage
470	AFC	slope	3	72773001	73549770	NEGR1	0.16027	Milk_Association	118556	Milk unglycosylated kappa-casein percentage
471	IFL	slope	25	41432883	41766398	INTS1, MICALL2, LOC107131853, LOC104975928, UNCX, LOC112444286, LOC104968516, ZFAND2A, C25H7orf50, GPER1, GPR146, MIR2389, LOC112444287, MIR339A, LOC618939, COX19	0.159958	Milk_Association	168615	Milk kappa-casein percentage
472	CR	intercept	15	236845	1079479	LOC509895, LOC784899, LOC100299084, LOC781264, LOC781447, LOC518869, LOC618523, LOC531237, OR4C15, LOC532486, LOC515790, LOC508315, OR4C16, LOC786525, LOC112441595	0.159364	Milk_Association	110938	Milk kappa-casein percentage
473	CR	intercept	27	18370936	18810353		0.159073	Milk_Association	111789	Milk kappa-casein percentage
474	IFL	slope	23	961672	1692317		0.15657	Production_Association	131128	Average daily gain
475	AFC	intercept	20	5688036	5750445	C20H5orf47, NSG2	0.155902	Milk_Association	116964	Milk glycosylated kappa-casein percentage
476	AFC	slope	13	49655217	50128925		0.155559	Milk_Association	118342	Milk unglycosylated kappa-casein percentage
477	AFC	intercept	1	130034905	130533805	PRR23A, LOC783600, FOXL2, PIK3CB, FAIM, CEP70	0.154612	Reproduction_Association	107054	Conception rate
477	AFC	intercept	1	130034905	130533805	PRR23A, LOC783600, FOXL2, PIK3CB, FAIM, CEP70	0.154612	Milk_Association	113343	Milk kappa-casein percentage
477	AFC	intercept	1	130034905	130533805	PRR23A, LOC783600, FOXL2, PIK3CB, FAIM, CEP70	0.154612	Milk_Association	126253	Milk pentadecylic acid content
478	CR	slope	6	38583783	38616248		0.153987	Milk_Association	112807	Milk kappa-casein percentage
478	CR	slope	6	38583783	38616248		0.153987	Production_Association	130840	Metabolic body weight
479	IFL	intercept	3	58697049	58995602	DDAH1, LOC112446003, BCL10, C3H1orf52, SYDE2, WDR63	0.153959	Milk_Association	119164	Milk unglycosylated kappa-casein percentage
480	IFL	slope	21	14893449	15287098	SLCO3A1	0.152021	Production_Association	131102	Average daily gain
481	CR	slope	24	33309954	33714063	CABLES1, RBBP8, MIR2285O-3, MIR2284Y-4	0.150726	Milk_Association	113296	Milk kappa-casein percentage
482	AFC	intercept	13	49658366	50194262		0.149902	Milk_Association	118155	Milk unglycosylated kappa-casein percentage
483	IFL	intercept	20	4999564	5067104	STC2, LOC107131404	0.14962	Milk_Association	113791	Milk kappa-casein percentage
484	CR	intercept	6	52036412	52544597		0.148909	Milk_Association	110635	Milk kappa-casein percentage
485	IFL	intercept	22	14254906	14737606	ULK4, LOC107131659, TRAK1, CCK, LYZL4, VIPR1, SEC22C, SS18L2	0.148419	Milk_Association	116104	Milk glycosylated kappa-casein percentage
486	IFL	slope	24	26152512	26200958		0.144088
487	IFL	intercept	22	14317937	14864309	ULK4, LOC107131659, TRAK1, CCK, LYZL4, VIPR1, SEC22C, SS18L2, NKTR, ZBTB47, LOC112443426, LOC101905008, KLHL40, HHATL, CCDC13, ACKR2	0.143688	Milk_Association	115060	Milk glycosylated kappa-casein percentage
488	IFL	slope	7	23601885	23745235		0.141574	Milk_Association	119285	Milk unglycosylated kappa-casein percentage
489	CR	slope	24	45800615	46241172	PSTPIP2, LOC104975781, ATP5F1A, HAUS1, LOC104975782, LOC112444237, C24H18orf25, RNF165, LOXHD1	0.140426	Milk_Association	112641	Milk kappa-casein percentage
490	AFC	intercept	21	2749974	3089789	ATP10A, LOC112443372	0.140299	Milk_Association	118223	Milk unglycosylated kappa-casein percentage
490	AFC	intercept	21	2749974	3089789	ATP10A, LOC112443372	0.140299	Milk_Association	118883	Milk unglycosylated kappa-casein percentage
491	IFL	intercept	4	54097830	54647585	FOXP2, LOC112446383, PPP1R3A	0.138533
492	IFL	slope	26	18219181	18658119	LCOR, SLIT1, ARHGAP19, LOC112444459, LOC112444562, FRAT1, FRAT2, RRP12, PGAM1, EXOSC1	0.138397	Milk_Association	168630	Milk protein percentage
493	AFC	slope	14	33069775	33567257	SULF1, SLCO5A1	0.138128	Milk_Association	118366	Milk unglycosylated kappa-casein percentage
494	AFC	intercept	6	87532080	87929420	ADAMTS3, LOC112447182	0.137787	Milk_Association	108873	Milk beta-lactoglobulin percentage
495	IFL	intercept	24	27621842	27660588		0.136445	Milk_Association	119160	Milk unglycosylated kappa-casein percentage
496	AFC	intercept	3	52348500	52402934	MIR2285B-2	0.135898	Production_Association	123310	Length of productive life
497	IFL	slope	5	106964107	106987104	DDX11	0.135748	Production_Association	130835	Metabolic body weight
497	IFL	slope	5	106964107	106987104	DDX11	0.135748	Milk_Association	110629	Milk kappa-casein percentage
498	AFC	intercept	2	122911891	123362669	LOC112442418, LOC112442419	0.135462	Production_Association	123307	Length of productive life
499	CR	slope	6	92217233	92601609	CXCL13, CNOT6L, MRPL1	0.134536	Milk_Association	113051	Milk kappa-casein percentage
500	CR	intercept	25	38222690	38497771	LOC100140431, LOC112444304, RAC1, DAGLB, LOC101908535, KDELR2, GRID2IP, ZDHHC4, C25H7orf26, LOC112444281, LOC112444331, ZNF853, ZNF316, LOC107131846, LOC100140207	0.133358	Milk_Association	118526	Milk unglycosylated kappa-casein percentage
500	CR	intercept	25	38222690	38497771	LOC100140431, LOC112444304, RAC1, DAGLB, LOC101908535, KDELR2, GRID2IP, ZDHHC4, C25H7orf26, LOC112444281, LOC112444331, ZNF853, ZNF316, LOC107131846, LOC100140207	0.133358	Milk_Association	111048	Milk kappa-casein percentage
500	CR	intercept	25	38222690	38497771	LOC100140431, LOC112444304, RAC1, DAGLB, LOC101908535, KDELR2, GRID2IP, ZDHHC4, C25H7orf26, LOC112444281, LOC112444331, ZNF853, ZNF316, LOC107131846, LOC100140207	0.133358	Milk_Association	112650	Milk kappa-casein percentage
501	AFC	slope	25	38222690	38497771	LOC100140431, LOC112444304, RAC1, DAGLB, LOC101908535, KDELR2, GRID2IP, ZDHHC4, C25H7orf26, LOC112444281, LOC112444331, ZNF853, ZNF316, LOC107131846, LOC100140207	0.133215	Milk_Association	118526	Milk unglycosylated kappa-casein percentage
501	AFC	slope	25	38222690	38497771	LOC100140431, LOC112444304, RAC1, DAGLB, LOC101908535, KDELR2, GRID2IP, ZDHHC4, C25H7orf26, LOC112444281, LOC112444331, ZNF853, ZNF316, LOC107131846, LOC100140207	0.133215	Milk_Association	111048	Milk kappa-casein percentage
501	AFC	slope	25	38222690	38497771	LOC100140431, LOC112444304, RAC1, DAGLB, LOC101908535, KDELR2, GRID2IP, ZDHHC4, C25H7orf26, LOC112444281, LOC112444331, ZNF853, ZNF316, LOC107131846, LOC100140207	0.133215	Milk_Association	112650	Milk kappa-casein percentage
502	IFL	intercept	5	31496711	32104484	LOC781840, C5H12orf54, LOC509817, LOC781968, LOC617388, LOC100300010, LOC523258, LOC100848234, ZNF641, LOC784038, H1FNT, LOC101902265, LOC101905376, LOC104972407, OR10AD1	0.133203	Milk_Association	115760	Milk glycosylated kappa-casein percentage
503	CR	intercept	21	4497695	4790540	GABRG3	0.132434	Milk_Association	111691	Milk kappa-casein percentage
504	AFC	slope	24	26926783	26999434		0.132054	Milk_Association	119100	Milk unglycosylated kappa-casein percentage
505	IFL	intercept	3	52363139	52421588	MIR2285B-2	0.131305	Milk_Association	115655	Milk glycosylated kappa-casein percentage
506	AFC	intercept	4	120373371	120611981		0.131132	Production_Association	123314	Length of productive life
507	AFC	intercept	14	24167861	24235712		0.130657	Milk_Association	116644	Milk glycosylated kappa-casein percentage
508	AFC	slope	20	71506591	71896856	CEP72, SLC9A3, LOC112443025, EXOC3, AHRR, PDCD6, SDHA, CCDC127, LRRC14B	0.130404	Milk_Association	118882	Milk unglycosylated kappa-casein percentage
509	IFL	intercept	20	44323092	44838496		0.127615	Milk_Association	116086	Milk glycosylated kappa-casein percentage
510	IFL	slope	9	103700559	103899605		0.124937	Production_Association	130879	Metabolic body weight
510	IFL	slope	9	103700559	103899605		0.124937	Milk_Association	118702	Milk unglycosylated kappa-casein percentage
511	IFL	intercept	2	85394938	85940936	C2H2orf66, PGAP1, ANKRD44, LOC101907169, LOC112442949, LOC104971273	0.124773	Milk_Association	115467	Milk glycosylated kappa-casein percentage
512	CR	slope	24	26924069	26993580		0.124678	Milk_Association	112545	Milk kappa-casein percentage
513	IFL	intercept	8	28114869	28617910	LOC616199, LOC100847480, CCDC171	0.12424	Milk_Association	115995	Milk glycosylated kappa-casein percentage
514	AFC	slope	5	106964107	106987104	DDX11	0.121392	Production_Association	130835	Metabolic body weight
514	AFC	slope	5	106964107	106987104	DDX11	0.121392	Milk_Association	110629	Milk kappa-casein percentage
515	CR	slope	1	130034905	130533805	PRR23A, LOC783600, FOXL2, PIK3CB, FAIM, CEP70	0.121214	Reproduction_Association	107054	Conception rate
515	CR	slope	1	130034905	130533805	PRR23A, LOC783600, FOXL2, PIK3CB, FAIM, CEP70	0.121214	Milk_Association	113343	Milk kappa-casein percentage
515	CR	slope	1	130034905	130533805	PRR23A, LOC783600, FOXL2, PIK3CB, FAIM, CEP70	0.121214	Milk_Association	126253	Milk pentadecylic acid content
516	CR	slope	5	106980034	107141795	DDX11, WASHC1, IQSEC3	0.120888	Milk_Association	112842	Milk kappa-casein percentage
517	AFC	intercept	2	120250707	120741072	LOC101906781, LOC112443182, PHC2, A3GALT2, ZNF362, TRIM62, LOC112443186, AZIN2, LOC112443187, AK2, MIR2357, RNF19B	0.120124	Milk_Association	116976	Milk glycosylated kappa-casein percentage
518	AFC	slope	11	40079048	40718342	VRK2	0.119862	Milk_Association	118747	Milk unglycosylated kappa-casein percentage
519	CR	slope	10	36651075	37220076	EXD1, CHP1, LOC112448626, LOC100847604, OIP5, NUSAP1, NDUFAF1, RTF1, ITPKA, RPAP1, TYRO3, MGA, LOC112448654, MAPKBP1	0.119479	Milk_Association	126280	Milk trans-vaccenic acid content
520	AFC	intercept	20	5810501	5875438	NSG2	0.119304	Milk_Association	118216	Milk unglycosylated kappa-casein percentage
521	CR	slope	24	26174878	26233988		0.119115
522	IFL	intercept	14	25175950	25401722	TOX	0.118892	Milk_Association	113768	Milk kappa-casein percentage
523	IFL	slope	24	27642293	27735133		0.118673	Health_QTL	178933	Bovine tuberculosis susceptibility
524	CR	intercept	6	16040069	16461464	COL25A1	0.118347	Milk_Association	111874	Milk kappa-casein percentage
525	AFC	intercept	2	16978001	17437006	ZNF385B	0.116558	Milk_Association	116970	Milk glycosylated kappa-casein percentage
526	CR	slope	15	881109	1404492	LOC515790, LOC508315, OR4C16, LOC786525, LOC112441595, LOC100300302, IZUMO1R, GPR83	0.115244	Milk_Association	113183	Milk kappa-casein percentage
527	IFL	intercept	9	10453697	10726411	MIR30F, MIR30A, LOC107132752	0.115236
528	IFL	intercept	9	94766268	95127819	TULP4, TMEM181, LOC104969639, DYNLT1, SYTL3, LOC112448087	0.111315	Milk_Association	113557	Milk kappa-casein percentage
529	IFL	slope	14	3186141	3664511	TRAPPC9, LOC112449597, LOC101907118, KCNK9	0.108485	Production_Association	130892	Metabolic body weight
530	AFC	slope	9	103700559	103899605		0.107943	Production_Association	130879	Metabolic body weight
530	AFC	slope	9	103700559	103899605		0.107943	Milk_Association	118702	Milk unglycosylated kappa-casein percentage
531	AFC	intercept	4	53346490	53749925	MDFIC, LOC112446515	0.106065
532	AFC	slope	5	96281356	96648418	GRIN2B, EMP1	0.104649	Milk_Association	110584	Milk kappa-casein percentage
533	CR	intercept	27	18402344	18825561		0.103716	Milk_Association	111052	Milk kappa-casein percentage
534	AFC	intercept	2	125631783	125881463	FAM76A, IFI6, FGR, AHDC1, WASF2, LOC112443702	0.102258	Milk_Association	116981	Milk glycosylated kappa-casein percentage
535	IFL	intercept	20	5362947	5483475	LOC112442981, LOC104976639	0.100079	Milk_Association	116047	Milk glycosylated kappa-casein percentage
536	IFL	intercept	2	17043859	17446991	ZNF385B	0.0980963	Milk_Association	113816	Milk kappa-casein percentage
537	AFC	slope	7	98619465	99169882	LOC112447496	0.097022	Milk_Association	118291	Milk unglycosylated kappa-casein percentage
538	AFC	intercept	6	52352026	52828988		0.0964348	Milk_Association	115856	Milk glycosylated kappa-casein percentage
538	AFC	intercept	6	52352026	52828988		0.0964348	Milk_Association	108872	Milk beta-lactoglobulin percentage
539	IFL	intercept	20	5814725	5876487	NSG2	0.0962291	Milk_Association	116049	Milk glycosylated kappa-casein percentage
540	IFL	intercept	6	52352026	52828988		0.0908581	Milk_Association	115856	Milk glycosylated kappa-casein percentage
540	IFL	intercept	6	52352026	52828988		0.0908581	Milk_Association	108872	Milk beta-lactoglobulin percentage
541	IFL	intercept	26	18397724	18906121	SLIT1, ARHGAP19, LOC112444459, LOC112444562, FRAT1, FRAT2, RRP12, PGAM1, EXOSC1, ZDHHC16, MMS19, LOC112444558, UBTD1, ANKRD2, HOGA1, C26H10orf62, MORN4, PI4K2A, LOC104975960, AVPI1, MARVELD1, ZFYVE27	0.0879791	Milk_Association	119163	Milk unglycosylated kappa-casein percentage
542	IFL	slope	24	27919235	28098270		0.0830738	Milk_Association	168607	Milk kappa-casein percentage
543	CR	slope	2	758829	1018539	HERC2, NIPA1	0.0819922	Milk_Association	112271	Milk kappa-casein percentage
544	IFL	intercept	4	120396217	120615269		0.0666642	Milk_Association	115705	Milk glycosylated kappa-casein percentage
