# Supplementary material for: Genotype-by-environment interaction in Holstein heifer fertility traits using single-step genomic reaction norm models
Source: BMC Genomics. 2021 Mar 17;22:193. doi: 10.1186/s12864-021-07496-3 (PMC7968333; doi:10.1186/s12864-021-07496-3)
Supplement: Supplementary file 10 — Additional file 10: Table S5. Detailed information for genomic regions, genes and QTLs detected using mTHI-EG. [file 12864_2021_7496_MOESM10_ESM.xlsx]

## Sheet: geneQTLt
Window	Trait	Corvariable	Chromosome	Pos_b	Pos_e	Genes	Var%	QTL_type	QTL_ID	QTL_trait
1	AFC	intercept	14	26803676	26880091	CLVS1	2.27215	Milk_Association	116644	Milk glycosylated kappa-casein percentage
2	AFC	slope	14	26802092	26874157	CLVS1	2.03268	Milk_Association	118364	Milk unglycosylated kappa-casein percentage
3	AFC	slope	14	26661255	26800529	LOC112449637	1.80268	Milk_Association	118363	Milk unglycosylated kappa-casein percentage
4	CR	intercept	14	26821555	26888221	CLVS1	1.39066	Milk_Association	113186	Milk kappa-casein percentage
4	CR	intercept	14	26821555	26888221	CLVS1	1.39066	Milk_Association	113791	Milk kappa-casein percentage
4	CR	intercept	14	26821555	26888221	CLVS1	1.39066	Milk_Association	112212	Milk kappa-casein percentage
5	CR	slope	5	106943565	106978841	FKBP4, DDX11	1.34824	Milk_Association	111222	Milk kappa-casein percentage
5	CR	slope	5	106943565	106978841	FKBP4, DDX11	1.34824	Milk_Association	113070	Milk kappa-casein percentage
6	CR	slope	14	26821555	26888221	CLVS1	1.34397	Milk_Association	113186	Milk kappa-casein percentage
6	CR	slope	14	26821555	26888221	CLVS1	1.34397	Milk_Association	113791	Milk kappa-casein percentage
6	CR	slope	14	26821555	26888221	CLVS1	1.34397	Milk_Association	112212	Milk kappa-casein percentage
7	AFC	intercept	14	26669442	26802092	LOC112449637	1.33481	Milk_Association	116599	Milk glycosylated kappa-casein percentage
8	IFL	slope	24	26866624	26911843		1.32724
9	IFL	intercept	24	26867266	26913119		1.17485
10	IFL	intercept	14	26821555	26888221	CLVS1	1.15056	Milk_Association	113186	Milk kappa-casein percentage
10	IFL	intercept	14	26821555	26888221	CLVS1	1.15056	Milk_Association	113791	Milk kappa-casein percentage
10	IFL	intercept	14	26821555	26888221	CLVS1	1.15056	Milk_Association	112212	Milk kappa-casein percentage
11	CR	intercept	5	106943565	106978841	FKBP4, DDX11	1.14908	Milk_Association	111222	Milk kappa-casein percentage
11	CR	intercept	5	106943565	106978841	FKBP4, DDX11	1.14908	Milk_Association	113070	Milk kappa-casein percentage
12	AFC	slope	24	26867955	26914850		1.11362
13	IFL	slope	6	37112762	37251152	LAP3, MED28, FAM184B	1.0609	Production_Association	130895	Metabolic body weight
14	AFC	intercept	14	26882634	26946683	CLVS1	1.04251	Milk_Association	116689	Milk glycosylated kappa-casein percentage
15	CR	intercept	14	26823673	26890052	CLVS1	1.00768	Milk_Association	111665	Milk kappa-casein percentage
15	CR	intercept	14	26823673	26890052	CLVS1	1.00768	Milk_Association	112459	Milk kappa-casein percentage
16	IFL	slope	9	103317842	103618695	WDR27, C9H6orf120, PHF10, TCTE3, LOC104969678, ERMARD	0.99667	Milk_Association	118729	Milk unglycosylated kappa-casein percentage
16	IFL	slope	9	103317842	103618695	WDR27, C9H6orf120, PHF10, TCTE3, LOC104969678, ERMARD	0.99667	Production_Association	131084	Average daily gain
17	AFC	intercept	15	74750	875718	LOC509895, LOC784899, LOC100299084, LOC781264, LOC781447, LOC518869, LOC618523, LOC531237, OR4C15, LOC532486	0.984481	Milk_Association	112225	Milk kappa-casein percentage
17	AFC	intercept	15	74750	875718	LOC509895, LOC784899, LOC100299084, LOC781264, LOC781447, LOC518869, LOC618523, LOC531237, OR4C15, LOC532486	0.984481	Milk_Association	118822	Milk unglycosylated kappa-casein percentage
17	AFC	intercept	15	74750	875718	LOC509895, LOC784899, LOC100299084, LOC781264, LOC781447, LOC518869, LOC618523, LOC531237, OR4C15, LOC532486	0.984481	Milk_Association	113225	Milk kappa-casein percentage
17	AFC	intercept	15	74750	875718	LOC509895, LOC784899, LOC100299084, LOC781264, LOC781447, LOC518869, LOC618523, LOC531237, OR4C15, LOC532486	0.984481	Milk_Association	112545	Milk kappa-casein percentage
17	AFC	intercept	15	74750	875718	LOC509895, LOC784899, LOC100299084, LOC781264, LOC781447, LOC518869, LOC618523, LOC531237, OR4C15, LOC532486	0.984481	Milk_Association	118093	Milk unglycosylated kappa-casein percentage
18	CR	slope	14	26823673	26890052	CLVS1	0.979642	Milk_Association	111665	Milk kappa-casein percentage
18	CR	slope	14	26823673	26890052	CLVS1	0.979642	Milk_Association	112459	Milk kappa-casein percentage
19	AFC	intercept	5	106944731	106979391	FKBP4, DDX11	0.953223	Production_Association	123315	Length of productive life
19	AFC	intercept	5	106944731	106979391	FKBP4, DDX11	0.953223	Milk_Association	110583	Milk kappa-casein percentage
19	AFC	intercept	5	106944731	106979391	FKBP4, DDX11	0.953223	Milk_Association	113404	Milk kappa-casein percentage
20	AFC	slope	5	106944731	106979391	FKBP4, DDX11	0.936843	Production_Association	123315	Length of productive life
20	AFC	slope	5	106944731	106979391	FKBP4, DDX11	0.936843	Milk_Association	110583	Milk kappa-casein percentage
20	AFC	slope	5	106944731	106979391	FKBP4, DDX11	0.936843	Milk_Association	113404	Milk kappa-casein percentage
21	IFL	slope	24	26913119	26957084		0.930018	Production_Association	130836	Metabolic body weight
22	AFC	slope	14	26880091	26942652	CLVS1	0.929876	Milk_Association	118365	Milk unglycosylated kappa-casein percentage
23	CR	slope	24	26870146	26916131		0.915064
24	IFL	slope	14	26685204	26810988	LOC112449637	0.913633	Production_Association	130746	Dry matter intake
25	CR	slope	14	26692130	26819709	LOC112449637	0.901741	Milk_Association	112210	Milk kappa-casein percentage
25	CR	slope	14	26692130	26819709	LOC112449637	0.901741	Milk_Association	113770	Milk kappa-casein percentage
25	CR	slope	14	26692130	26819709	LOC112449637	0.901741	Milk_Association	113185	Milk kappa-casein percentage
26	CR	intercept	14	26692130	26819709	LOC112449637	0.898277	Milk_Association	112210	Milk kappa-casein percentage
26	CR	intercept	14	26692130	26819709	LOC112449637	0.898277	Milk_Association	113770	Milk kappa-casein percentage
26	CR	intercept	14	26692130	26819709	LOC112449637	0.898277	Milk_Association	113185	Milk kappa-casein percentage
27	CR	slope	24	26080792	26164173	DSC3	0.890315
28	AFC	slope	9	103317842	103618695	WDR27, C9H6orf120, PHF10, TCTE3, LOC104969678, ERMARD	0.865032	Milk_Association	118729	Milk unglycosylated kappa-casein percentage
28	AFC	slope	9	103317842	103618695	WDR27, C9H6orf120, PHF10, TCTE3, LOC104969678, ERMARD	0.865032	Production_Association	131084	Average daily gain
29	IFL	intercept	24	27600105	27639403		0.84305	Milk_Association	156403	Milk tetracosanoic acid content
29	IFL	intercept	24	27600105	27639403		0.84305	Milk_Association	119164	Milk unglycosylated kappa-casein percentage
30	CR	intercept	24	26870146	26916131		0.820338
31	IFL	slope	24	27600105	27639403		0.809195	Milk_Association	156403	Milk tetracosanoic acid content
31	IFL	slope	24	27600105	27639403		0.809195	Milk_Association	119164	Milk unglycosylated kappa-casein percentage
32	AFC	intercept	24	26870146	26916131		0.794847
33	AFC	slope	5	106948226	106980536	FKBP4, DDX11	0.783826	Milk_Association	118256	Milk unglycosylated kappa-casein percentage
33	AFC	slope	5	106948226	106980536	FKBP4, DDX11	0.783826	Milk_Association	118556	Milk unglycosylated kappa-casein percentage
33	AFC	slope	5	106948226	106980536	FKBP4, DDX11	0.783826	Milk_Association	112897	Milk kappa-casein percentage
34	IFL	intercept	14	26692130	26819709	LOC112449637	0.778032	Milk_Association	112210	Milk kappa-casein percentage
34	IFL	intercept	14	26692130	26819709	LOC112449637	0.778032	Milk_Association	113770	Milk kappa-casein percentage
34	IFL	intercept	14	26692130	26819709	LOC112449637	0.778032	Milk_Association	113185	Milk kappa-casein percentage
35	IFL	intercept	9	103383683	103690098	WDR27, C9H6orf120, PHF10, TCTE3, LOC104969678, ERMARD, LOC112448099	0.776599	Milk_Association	115998	Milk glycosylated kappa-casein percentage
36	IFL	intercept	5	106944731	106979391	FKBP4, DDX11	0.77607	Production_Association	123315	Length of productive life
36	IFL	intercept	5	106944731	106979391	FKBP4, DDX11	0.77607	Milk_Association	110583	Milk kappa-casein percentage
36	IFL	intercept	5	106944731	106979391	FKBP4, DDX11	0.77607	Milk_Association	113404	Milk kappa-casein percentage
37	AFC	intercept	5	106897149	106943565	FOXM1, LOC104972569, TEX52, NRIP2, ITFG2	0.771994	Production_Association	123314	Length of productive life
37	AFC	intercept	5	106897149	106943565	FOXM1, LOC104972569, TEX52, NRIP2, ITFG2	0.771994	Milk_Association	110553	Milk kappa-casein percentage
37	AFC	intercept	5	106897149	106943565	FOXM1, LOC104972569, TEX52, NRIP2, ITFG2	0.771994	Milk_Association	113381	Milk kappa-casein percentage
38	AFC	intercept	20	5757905	5803042	NSG2	0.766722	Milk_Association	118155	Milk unglycosylated kappa-casein percentage
38	AFC	intercept	20	5757905	5803042	NSG2	0.766722	Milk_Association	118825	Milk unglycosylated kappa-casein percentage
39	AFC	intercept	5	106948226	106980536	FKBP4, DDX11	0.76662	Milk_Association	118256	Milk unglycosylated kappa-casein percentage
39	AFC	intercept	5	106948226	106980536	FKBP4, DDX11	0.76662	Milk_Association	118556	Milk unglycosylated kappa-casein percentage
39	AFC	intercept	5	106948226	106980536	FKBP4, DDX11	0.76662	Milk_Association	112897	Milk kappa-casein percentage
40	IFL	slope	14	26819709	26887021	CLVS1	0.752282	Production_Association	130757	Dry matter intake
41	CR	intercept	24	26081910	26166961	DSC3	0.737796
42	IFL	slope	24	26869073	26915455		0.735448
43	CR	intercept	29	38386767	39218128	PAG20, PAG21, PAG1, LOC784867, PAG19, MGC157408, LOC614287, PAG17, LOC616004, MGC157405, LOC520130	0.727006	Milk_Association	111090	Milk kappa-casein percentage
43	CR	intercept	29	38386767	39218128	PAG20, PAG21, PAG1, LOC784867, PAG19, MGC157408, LOC614287, PAG17, LOC616004, MGC157405, LOC520130	0.727006	Milk_Association	118548	Milk unglycosylated kappa-casein percentage
43	CR	intercept	29	38386767	39218128	PAG20, PAG21, PAG1, LOC784867, PAG19, MGC157408, LOC614287, PAG17, LOC616004, MGC157405, LOC520130	0.727006	Production_Association	130879	Metabolic body weight
43	CR	intercept	29	38386767	39218128	PAG20, PAG21, PAG1, LOC784867, PAG19, MGC157408, LOC614287, PAG17, LOC616004, MGC157405, LOC520130	0.727006	Milk_Association	113342	Milk kappa-casein percentage
44	IFL	intercept	20	5755277	5799689	NSG2	0.726972	Milk_Association	116048	Milk glycosylated kappa-casein percentage
45	CR	intercept	29	38354583	39157779	PAG16, PAG20, PAG21, PAG1, LOC784867, PAG19, MGC157408, LOC614287, PAG17, LOC616004, MGC157405	0.724866	Milk_Association	111827	Milk kappa-casein percentage
46	IFL	intercept	6	37114671	37254292	LAP3, MED28, FAM184B	0.72445	Milk_Association	113405	Milk kappa-casein percentage
47	CR	intercept	15	74750	875718	LOC509895, LOC784899, LOC100299084, LOC781264, LOC781447, LOC518869, LOC618523, LOC531237, OR4C15, LOC532486	0.722074	Milk_Association	112225	Milk kappa-casein percentage
47	CR	intercept	15	74750	875718	LOC509895, LOC784899, LOC100299084, LOC781264, LOC781447, LOC518869, LOC618523, LOC531237, OR4C15, LOC532486	0.722074	Milk_Association	118822	Milk unglycosylated kappa-casein percentage
47	CR	intercept	15	74750	875718	LOC509895, LOC784899, LOC100299084, LOC781264, LOC781447, LOC518869, LOC618523, LOC531237, OR4C15, LOC532486	0.722074	Milk_Association	113225	Milk kappa-casein percentage
47	CR	intercept	15	74750	875718	LOC509895, LOC784899, LOC100299084, LOC781264, LOC781447, LOC518869, LOC618523, LOC531237, OR4C15, LOC532486	0.722074	Milk_Association	112545	Milk kappa-casein percentage
47	CR	intercept	15	74750	875718	LOC509895, LOC784899, LOC100299084, LOC781264, LOC781447, LOC518869, LOC618523, LOC531237, OR4C15, LOC532486	0.722074	Milk_Association	118093	Milk unglycosylated kappa-casein percentage
48	CR	slope	29	38386767	39218128	PAG20, PAG21, PAG1, LOC784867, PAG19, MGC157408, LOC614287, PAG17, LOC616004, MGC157405, LOC520130	0.718315	Milk_Association	111090	Milk kappa-casein percentage
48	CR	slope	29	38386767	39218128	PAG20, PAG21, PAG1, LOC784867, PAG19, MGC157408, LOC614287, PAG17, LOC616004, MGC157405, LOC520130	0.718315	Milk_Association	118548	Milk unglycosylated kappa-casein percentage
48	CR	slope	29	38386767	39218128	PAG20, PAG21, PAG1, LOC784867, PAG19, MGC157408, LOC614287, PAG17, LOC616004, MGC157405, LOC520130	0.718315	Production_Association	130879	Metabolic body weight
48	CR	slope	29	38386767	39218128	PAG20, PAG21, PAG1, LOC784867, PAG19, MGC157408, LOC614287, PAG17, LOC616004, MGC157405, LOC520130	0.718315	Milk_Association	113342	Milk kappa-casein percentage
49	CR	slope	5	106895411	106942702	FOXM1, LOC104972569, TEX52, NRIP2, ITFG2	0.710735	Milk_Association	111221	Milk kappa-casein percentage
49	CR	slope	5	106895411	106942702	FOXM1, LOC104972569, TEX52, NRIP2, ITFG2	0.710735	Milk_Association	113379	Milk kappa-casein percentage
50	CR	slope	29	38330946	39150999	PAG14, PAG16, PAG20, PAG21, PAG1, LOC784867, PAG19, MGC157408, LOC614287, PAG17, LOC616004, MGC157405	0.703263	Production_Association	66301	Body weight (yearling)
50	CR	slope	29	38330946	39150999	PAG14, PAG16, PAG20, PAG21, PAG1, LOC784867, PAG19, MGC157408, LOC614287, PAG17, LOC616004, MGC157405	0.703263	Milk_Association	112805	Milk kappa-casein percentage
50	CR	slope	29	38330946	39150999	PAG14, PAG16, PAG20, PAG21, PAG1, LOC784867, PAG19, MGC157408, LOC614287, PAG17, LOC616004, MGC157405	0.703263	Milk_Association	119241	Milk unglycosylated kappa-casein percentage
51	CR	slope	15	74750	875718	LOC509895, LOC784899, LOC100299084, LOC781264, LOC781447, LOC518869, LOC618523, LOC531237, OR4C15, LOC532486	0.7026	Milk_Association	112225	Milk kappa-casein percentage
51	CR	slope	15	74750	875718	LOC509895, LOC784899, LOC100299084, LOC781264, LOC781447, LOC518869, LOC618523, LOC531237, OR4C15, LOC532486	0.7026	Milk_Association	118822	Milk unglycosylated kappa-casein percentage
51	CR	slope	15	74750	875718	LOC509895, LOC784899, LOC100299084, LOC781264, LOC781447, LOC518869, LOC618523, LOC531237, OR4C15, LOC532486	0.7026	Milk_Association	113225	Milk kappa-casein percentage
51	CR	slope	15	74750	875718	LOC509895, LOC784899, LOC100299084, LOC781264, LOC781447, LOC518869, LOC618523, LOC531237, OR4C15, LOC532486	0.7026	Milk_Association	112545	Milk kappa-casein percentage
51	CR	slope	15	74750	875718	LOC509895, LOC784899, LOC100299084, LOC781264, LOC781447, LOC518869, LOC618523, LOC531237, OR4C15, LOC532486	0.7026	Milk_Association	118093	Milk unglycosylated kappa-casein percentage
52	IFL	intercept	5	106897149	106943565	FOXM1, LOC104972569, TEX52, NRIP2, ITFG2	0.698558	Production_Association	123314	Length of productive life
52	IFL	intercept	5	106897149	106943565	FOXM1, LOC104972569, TEX52, NRIP2, ITFG2	0.698558	Milk_Association	110553	Milk kappa-casein percentage
52	IFL	intercept	5	106897149	106943565	FOXM1, LOC104972569, TEX52, NRIP2, ITFG2	0.698558	Milk_Association	113381	Milk kappa-casein percentage
53	AFC	slope	5	106897149	106943565	FOXM1, LOC104972569, TEX52, NRIP2, ITFG2	0.684675	Production_Association	123314	Length of productive life
53	AFC	slope	5	106897149	106943565	FOXM1, LOC104972569, TEX52, NRIP2, ITFG2	0.684675	Milk_Association	110553	Milk kappa-casein percentage
53	AFC	slope	5	106897149	106943565	FOXM1, LOC104972569, TEX52, NRIP2, ITFG2	0.684675	Milk_Association	113381	Milk kappa-casein percentage
54	AFC	slope	24	27601646	27640091		0.682252	Milk_Association	119112	Milk unglycosylated kappa-casein percentage
55	IFL	slope	7	23419632	23576462		0.679491	Milk_Association	119448	Milk unglycosylated kappa-casein percentage
56	IFL	intercept	24	26874558	26918254		0.676899
57	IFL	slope	5	106951601	106981208	FKBP4, DDX11	0.67671	Reproduction_Association	65937	Pregnancy rate
58	CR	slope	14	26703269	26821555	LOC112449637	0.66147	Milk_Association	111610	Milk kappa-casein percentage
58	CR	slope	14	26703269	26821555	LOC112449637	0.66147	Milk_Association	112442	Milk kappa-casein percentage
59	CR	slope	24	26874558	26918254		0.661232
60	IFL	slope	20	5754587	5798302	NSG2	0.657111	Production_Association	131129	Average daily gain
61	AFC	slope	20	5757905	5803042	NSG2	0.655656	Milk_Association	118155	Milk unglycosylated kappa-casein percentage
61	AFC	slope	20	5757905	5803042	NSG2	0.655656	Milk_Association	118825	Milk unglycosylated kappa-casein percentage
62	AFC	slope	24	26915455	26974278		0.650758	Milk_Association	118523	Milk unglycosylated kappa-casein percentage
63	IFL	intercept	29	38330946	39150999	PAG14, PAG16, PAG20, PAG21, PAG1, LOC784867, PAG19, MGC157408, LOC614287, PAG17, LOC616004, MGC157405	0.642935	Production_Association	66301	Body weight (yearling)
63	IFL	intercept	29	38330946	39150999	PAG14, PAG16, PAG20, PAG21, PAG1, LOC784867, PAG19, MGC157408, LOC614287, PAG17, LOC616004, MGC157405	0.642935	Milk_Association	112805	Milk kappa-casein percentage
63	IFL	intercept	29	38330946	39150999	PAG14, PAG16, PAG20, PAG21, PAG1, LOC784867, PAG19, MGC157408, LOC614287, PAG17, LOC616004, MGC157405	0.642935	Milk_Association	119241	Milk unglycosylated kappa-casein percentage
64	CR	intercept	14	26703269	26821555	LOC112449637	0.641953	Milk_Association	111610	Milk kappa-casein percentage
64	CR	intercept	14	26703269	26821555	LOC112449637	0.641953	Milk_Association	112442	Milk kappa-casein percentage
65	IFL	intercept	13	5260566	5945363	BTBD3, LOC107133022	0.633921	Milk_Association	113631	Milk kappa-casein percentage
66	AFC	slope	5	106901044	106946812	LOC104972569, TEX52, NRIP2, ITFG2	0.628894	Milk_Association	118255	Milk unglycosylated kappa-casein percentage
66	AFC	slope	5	106901044	106946812	LOC104972569, TEX52, NRIP2, ITFG2	0.628894	Milk_Association	118549	Milk unglycosylated kappa-casein percentage
67	AFC	slope	20	71214057	71606282	LOC112443023, SLC12A7, NKD2, LOC112443024, TRIP13, BRD9, LOC617224, LOC104975299, TPPP, CEP72	0.625547	Milk_Association	118367	Milk unglycosylated kappa-casein percentage
68	IFL	intercept	24	26914850	26968248		0.622544	Milk_Association	115580	Milk glycosylated kappa-casein percentage
69	CR	intercept	24	26877984	26924069		0.608816
70	AFC	slope	6	37116620	37256423	LAP3, MED28, FAM184B	0.601874	Milk_Association	118614	Milk unglycosylated kappa-casein percentage
71	CR	intercept	5	106895411	106942702	FOXM1, LOC104972569, TEX52, NRIP2, ITFG2	0.597423	Milk_Association	111221	Milk kappa-casein percentage
71	CR	intercept	5	106895411	106942702	FOXM1, LOC104972569, TEX52, NRIP2, ITFG2	0.597423	Milk_Association	113379	Milk kappa-casein percentage
72	CR	intercept	27	17846556	18402344	LOC112444625	0.593101	Milk_Association	111788	Milk kappa-casein percentage
73	IFL	intercept	23	15894	479600	LOC101906171, LOC112443721, KHDRBS2	0.590015
74	IFL	slope	13	5280461	5973424	BTBD3, LOC107133022	0.589335	Milk_Association	119516	Milk unglycosylated kappa-casein percentage
75	IFL	intercept	5	106932318	106970208	ITFG2, FKBP4, DDX11	0.588353	Milk_Association	116049	Milk glycosylated kappa-casein percentage
76	AFC	intercept	5	106901044	106946812	LOC104972569, TEX52, NRIP2, ITFG2	0.585219	Milk_Association	118255	Milk unglycosylated kappa-casein percentage
76	AFC	intercept	5	106901044	106946812	LOC104972569, TEX52, NRIP2, ITFG2	0.585219	Milk_Association	118549	Milk unglycosylated kappa-casein percentage
77	CR	intercept	14	26374498	26462100	CHD7	0.57948	Milk_Association	112440	Milk kappa-casein percentage
77	CR	intercept	14	26374498	26462100	CHD7	0.57948	Milk_Association	111583	Milk kappa-casein percentage
78	IFL	intercept	14	23267075	23371218	RPS20, LOC112449628, LOC112449630, MOS, PLAG1	0.57931	Milk_Association	116042	Milk glycosylated kappa-casein percentage
78	IFL	intercept	14	23267075	23371218	RPS20, LOC112449628, LOC112449630, MOS, PLAG1	0.57931	Production_Association	131117	Average daily gain
79	CR	intercept	27	17879295	18413166	LOC112444625	0.574147	Milk_Association	111052	Milk kappa-casein percentage
80	AFC	slope	21	14400744	14839427	ST8SIA2	0.559472	Reproduction_Association	176335	Conception rate
80	AFC	slope	21	14400744	14839427	ST8SIA2	0.559472	Milk_Association	118957	Milk unglycosylated kappa-casein percentage
81	IFL	slope	24	27850482	27919235		0.549072	Reproduction_Association	65823	sperm counts
82	CR	slope	14	26374498	26462100	CHD7	0.548559	Milk_Association	112440	Milk kappa-casein percentage
82	CR	slope	14	26374498	26462100	CHD7	0.548559	Milk_Association	111583	Milk kappa-casein percentage
83	CR	slope	14	24067610	24172479		0.54509	Milk_Association	112397	Milk kappa-casein percentage
83	CR	slope	14	24067610	24172479		0.54509	Milk_Association	113169	Milk kappa-casein percentage
84	IFL	slope	13	46942221	47423102	PRNP, PRND, RASSF2, LOC112449419, SLC23A2, TMEM230	0.540707	Milk_Association	116039	Milk glycosylated kappa-casein percentage
84	IFL	slope	13	46942221	47423102	PRNP, PRND, RASSF2, LOC112449419, SLC23A2, TMEM230	0.540707	Milk_Association	113131	Milk kappa-casein percentage
84	IFL	slope	13	46942221	47423102	PRNP, PRND, RASSF2, LOC112449419, SLC23A2, TMEM230	0.540707	Milk_Association	112123	Milk kappa-casein percentage
84	IFL	slope	13	46942221	47423102	PRNP, PRND, RASSF2, LOC112449419, SLC23A2, TMEM230	0.540707	Production_Association	131088	Average daily gain
84	IFL	slope	13	46942221	47423102	PRNP, PRND, RASSF2, LOC112449419, SLC23A2, TMEM230	0.540707	Reproduction_Association	120302	Luteal activity
85	AFC	intercept	24	27608874	27646167		0.53515	Milk_Association	118223	Milk unglycosylated kappa-casein percentage
86	IFL	slope	10	50213424	50705459	FOXB1, LOC112448464, LOC104973158, BNIP2, GTF2A2, LOC112448616, LOC112448466, GCNT3	0.534822	Milk_Association	119473	Milk unglycosylated kappa-casein percentage
87	IFL	slope	23	15894	479600	LOC101906171, LOC112443721, KHDRBS2	0.530426
88	AFC	intercept	23	746028	1323312	KHDRBS2	0.530194	Milk_Association	116966	Milk glycosylated kappa-casein percentage
89	IFL	slope	29	44395075	44885313	BRMS1, B4GAT1, LOC112444944, SLC29A2, NPAS4, MRPL11, PELI3, DPP3, BBS1, ZDHHC24, ACTN3, CTSF, CCDC87, CCS, RBM14, RBM4, RBM4B, LOC112444928, LOC112444843, LOC112444842, MIR7864, C29H11orf80, LOC101905049, RCE1, PC, LRFN4, MIR2408	0.526997	Production_Association	66705	Body weight (yearling)
90	IFL	intercept	6	76788010	77329545	ADGRL3	0.524184	Milk_Association	119285	Milk unglycosylated kappa-casein percentage
91	IFL	intercept	13	46942221	47423102	PRNP, PRND, RASSF2, LOC112449419, SLC23A2, TMEM230	0.517486	Milk_Association	116039	Milk glycosylated kappa-casein percentage
91	IFL	intercept	13	46942221	47423102	PRNP, PRND, RASSF2, LOC112449419, SLC23A2, TMEM230	0.517486	Milk_Association	113131	Milk kappa-casein percentage
91	IFL	intercept	13	46942221	47423102	PRNP, PRND, RASSF2, LOC112449419, SLC23A2, TMEM230	0.517486	Milk_Association	112123	Milk kappa-casein percentage
91	IFL	intercept	13	46942221	47423102	PRNP, PRND, RASSF2, LOC112449419, SLC23A2, TMEM230	0.517486	Production_Association	131088	Average daily gain
91	IFL	intercept	13	46942221	47423102	PRNP, PRND, RASSF2, LOC112449419, SLC23A2, TMEM230	0.517486	Reproduction_Association	120302	Luteal activity
92	AFC	intercept	4	120052557	120396217		0.516895	Production_Association	123308	Length of productive life
92	AFC	intercept	4	120052557	120396217		0.516895	Milk_Association	118254	Milk unglycosylated kappa-casein percentage
93	IFL	intercept	29	44416282	44911706	SLC29A2, NPAS4, MRPL11, PELI3, DPP3, BBS1, ZDHHC24, ACTN3, CTSF, CCDC87, CCS, RBM14, RBM4, RBM4B, LOC112444928, LOC112444843, LOC112444842, MIR7864, C29H11orf80, LOC101905049, RCE1, PC, LRFN4, MIR2408	0.516479	Milk_Association	119255	Milk unglycosylated kappa-casein percentage
94	AFC	intercept	5	48675261	48855070	WIF1, MIR2429, LOC112446919	0.515682	Production_Association	123311	Length of productive life
95	AFC	intercept	14	23269197	23372354	RPS20, LOC112449628, LOC112449630, MOS, PLAG1	0.512809	Milk_Association	117990	Milk unglycosylated kappa-casein percentage
96	IFL	slope	20	5799689	5857454	NSG2	0.507599	Reproduction_Association	146224	Stillbirth (maternal)
97	CR	intercept	2	274533	645637	LGSN, OCA2	0.506815	Milk_Association	112101	Milk kappa-casein percentage
98	AFC	intercept	6	51882801	52325625		0.504142	Milk_Association	108819	Milk beta-lactoglobulin percentage
98	AFC	intercept	6	51882801	52325625		0.504142	Milk_Association	112248	Milk kappa-casein percentage
99	AFC	slope	25	41358720	41677054	LOC112444335, PSMG3, LOC101903991, TMEM184A, MAFK, LOC107131858, INTS1, MICALL2, LOC107131853, LOC104975928, UNCX, LOC112444286, LOC104968516, ZFAND2A, C25H7orf50	0.503778	Milk_Association	110544	Milk kappa-casein percentage
100	AFC	intercept	7	233662	374478	LOC107131408	0.499511	Milk_Association	116983	Milk glycosylated kappa-casein percentage
101	IFL	slope	13	47450332	47942760	CDS2, LOC112449306, LOC107133053, LOC112449391, LOC787679, PROKR2, GPCPD1, LOC513580, SHLD1	0.499088	Milk_Association	113132	Milk kappa-casein percentage
101	IFL	slope	13	47450332	47942760	CDS2, LOC112449306, LOC107133053, LOC112449391, LOC787679, PROKR2, GPCPD1, LOC513580, SHLD1	0.499088	Milk_Association	112144	Milk kappa-casein percentage
101	IFL	slope	13	47450332	47942760	CDS2, LOC112449306, LOC107133053, LOC112449391, LOC787679, PROKR2, GPCPD1, LOC513580, SHLD1	0.499088	Production_Association	131089	Average daily gain
101	IFL	slope	13	47450332	47942760	CDS2, LOC112449306, LOC107133053, LOC112449391, LOC787679, PROKR2, GPCPD1, LOC513580, SHLD1	0.499088	Milk_Association	116040	Milk glycosylated kappa-casein percentage
101	IFL	slope	13	47450332	47942760	CDS2, LOC112449306, LOC107133053, LOC112449391, LOC787679, PROKR2, GPCPD1, LOC513580, SHLD1	0.499088	Reproduction_Association	146776	Gestation length
102	IFL	slope	21	14400744	14839427	ST8SIA2	0.498463	Reproduction_Association	176335	Conception rate
102	IFL	slope	21	14400744	14839427	ST8SIA2	0.498463	Milk_Association	118957	Milk unglycosylated kappa-casein percentage
103	CR	intercept	14	26399671	26466656	CHD7	0.493248	Milk_Association	113184	Milk kappa-casein percentage
103	CR	intercept	14	26399671	26466656	CHD7	0.493248	Milk_Association	112209	Milk kappa-casein percentage
104	AFC	intercept	2	119595498	120145836	DIS3L2, LOC104971329, LOC516378, LOC101906254, LOC528262, ALPI, LOC100125266, ECEL1	0.492139	Reproduction_Association	107054	Conception rate
105	CR	intercept	14	25612510	25767656		0.488847	Milk_Association	111551	Milk kappa-casein percentage
106	AFC	slope	10	50353345	50918709	BNIP2, GTF2A2, LOC112448616, LOC112448466, GCNT3, LOC107132854, FAM81A	0.48603	Milk_Association	118294	Milk unglycosylated kappa-casein percentage
107	CR	slope	14	24260937	24361242	FAM110B	0.483815	Milk_Association	113173	Milk kappa-casein percentage
108	IFL	slope	29	38330946	39150999	PAG14, PAG16, PAG20, PAG21, PAG1, LOC784867, PAG19, MGC157408, LOC614287, PAG17, LOC616004, MGC157405	0.483664	Production_Association	66301	Body weight (yearling)
108	IFL	slope	29	38330946	39150999	PAG14, PAG16, PAG20, PAG21, PAG1, LOC784867, PAG19, MGC157408, LOC614287, PAG17, LOC616004, MGC157405	0.483664	Milk_Association	112805	Milk kappa-casein percentage
108	IFL	slope	29	38330946	39150999	PAG14, PAG16, PAG20, PAG21, PAG1, LOC784867, PAG19, MGC157408, LOC614287, PAG17, LOC616004, MGC157405	0.483664	Milk_Association	119241	Milk unglycosylated kappa-casein percentage
109	CR	intercept	2	238962	620403	LGSN, OCA2	0.480332	Milk_Association	111415	Milk kappa-casein percentage
110	IFL	intercept	14	24280431	24378496	FAM110B	0.479208	Milk_Association	116043	Milk glycosylated kappa-casein percentage
111	AFC	slope	13	47124611	47709968	RASSF2, LOC112449419, SLC23A2, TMEM230, PCNA, CDS2, LOC112449306, LOC107133053, LOC112449391, LOC787679, PROKR2	0.476863	Milk_Association	118340	Milk unglycosylated kappa-casein percentage
112	CR	intercept	14	24074220	24179150		0.47545	Milk_Association	111549	Milk kappa-casein percentage
113	AFC	intercept	20	71271028	71655382	SLC12A7, NKD2, LOC112443024, TRIP13, BRD9, LOC617224, LOC104975299, TPPP, CEP72, SLC9A3, LOC112443025, EXOC3	0.475197	Milk_Association	118191	Milk unglycosylated kappa-casein percentage
113	AFC	intercept	20	71271028	71655382	SLC12A7, NKD2, LOC112443024, TRIP13, BRD9, LOC617224, LOC104975299, TPPP, CEP72, SLC9A3, LOC112443025, EXOC3	0.475197	Milk_Association	118883	Milk unglycosylated kappa-casein percentage
114	CR	intercept	14	24072137	24175600		0.47254	Milk_Association	112169	Milk kappa-casein percentage
115	CR	slope	14	25616884	25769988		0.471593	Milk_Association	112439	Milk kappa-casein percentage
115	CR	slope	14	25616884	25769988		0.471593	Milk_Association	112207	Milk kappa-casein percentage
116	IFL	intercept	20	5803042	5860437	NSG2	0.468312	Milk_Association	116050	Milk glycosylated kappa-casein percentage
117	IFL	slope	5	106904313	106948226	TEX52, NRIP2, ITFG2, FKBP4	0.463919	Health_QTL	178933	Bovine tuberculosis susceptibility
118	IFL	slope	21	14297943	14711754	FAM174B, ST8SIA2	0.463632	Production_Association	130773	Dry matter intake
119	AFC	intercept	14	24321232	24387743	FAM110B	0.462598	Milk_Association	118029	Milk unglycosylated kappa-casein percentage
120	AFC	slope	13	5287913	5998149	BTBD3, LOC107133022	0.462017	Milk_Association	118321	Milk unglycosylated kappa-casein percentage
121	CR	slope	27	17894486	18427843	LOC112444625	0.460398	Milk_Association	112769	Milk kappa-casein percentage
121	CR	slope	27	17894486	18427843	LOC112444625	0.460398	Milk_Association	113326	Milk kappa-casein percentage
122	CR	intercept	14	26890052	26997876	CLVS1	0.460349	Milk_Association	113816	Milk kappa-casein percentage
122	CR	intercept	14	26890052	26997876	CLVS1	0.460349	Milk_Association	113187	Milk kappa-casein percentage
122	CR	intercept	14	26890052	26997876	CLVS1	0.460349	Milk_Association	112213	Milk kappa-casein percentage
123	CR	slope	14	26399671	26466656	CHD7	0.46019	Milk_Association	113184	Milk kappa-casein percentage
123	CR	slope	14	26399671	26466656	CHD7	0.46019	Milk_Association	112209	Milk kappa-casein percentage
124	IFL	intercept	24	27861736	27926040		0.460189	Milk_Association	119187	Milk unglycosylated kappa-casein percentage
125	AFC	intercept	9	103430293	103728559	WDR27, C9H6orf120, PHF10, TCTE3, LOC104969678, ERMARD, LOC112448099	0.460113	Milk_Association	117843	Milk unglycosylated kappa-casein percentage
126	AFC	slope	15	74750	875718	LOC509895, LOC784899, LOC100299084, LOC781264, LOC781447, LOC518869, LOC618523, LOC531237, OR4C15, LOC532486	0.457432	Milk_Association	112225	Milk kappa-casein percentage
126	AFC	slope	15	74750	875718	LOC509895, LOC784899, LOC100299084, LOC781264, LOC781447, LOC518869, LOC618523, LOC531237, OR4C15, LOC532486	0.457432	Milk_Association	118822	Milk unglycosylated kappa-casein percentage
126	AFC	slope	15	74750	875718	LOC509895, LOC784899, LOC100299084, LOC781264, LOC781447, LOC518869, LOC618523, LOC531237, OR4C15, LOC532486	0.457432	Milk_Association	113225	Milk kappa-casein percentage
126	AFC	slope	15	74750	875718	LOC509895, LOC784899, LOC100299084, LOC781264, LOC781447, LOC518869, LOC618523, LOC531237, OR4C15, LOC532486	0.457432	Milk_Association	112545	Milk kappa-casein percentage
126	AFC	slope	15	74750	875718	LOC509895, LOC784899, LOC100299084, LOC781264, LOC781447, LOC518869, LOC618523, LOC531237, OR4C15, LOC532486	0.457432	Milk_Association	118093	Milk unglycosylated kappa-casein percentage
127	AFC	intercept	20	5803902	5863384	NSG2	0.457366	Milk_Association	118179	Milk unglycosylated kappa-casein percentage
127	AFC	intercept	20	5803902	5863384	NSG2	0.457366	Milk_Association	118882	Milk unglycosylated kappa-casein percentage
128	AFC	intercept	11	107043330	107229002		0.456071	Milk_Association	117901	Milk unglycosylated kappa-casein percentage
129	AFC	slope	20	71271028	71655382	SLC12A7, NKD2, LOC112443024, TRIP13, BRD9, LOC617224, LOC104975299, TPPP, CEP72, SLC9A3, LOC112443025, EXOC3	0.453726	Milk_Association	118191	Milk unglycosylated kappa-casein percentage
129	AFC	slope	20	71271028	71655382	SLC12A7, NKD2, LOC112443024, TRIP13, BRD9, LOC617224, LOC104975299, TPPP, CEP72, SLC9A3, LOC112443025, EXOC3	0.453726	Milk_Association	118883	Milk unglycosylated kappa-casein percentage
130	IFL	intercept	5	24722041	25436255	NR2C1, FGD6, LOC112446660, MIR331, METAP2, USP44, LOC112446661, MUCL1	0.4521	Milk_Association	115803	Milk glycosylated kappa-casein percentage
130	IFL	intercept	5	24722041	25436255	NR2C1, FGD6, LOC112446660, MIR331, METAP2, USP44, LOC112446661, MUCL1	0.4521	Production_Association	123309	Length of productive life
130	IFL	intercept	5	24722041	25436255	NR2C1, FGD6, LOC112446660, MIR331, METAP2, USP44, LOC112446661, MUCL1	0.4521	Milk_Association	111845	Milk kappa-casein percentage
130	IFL	intercept	5	24722041	25436255	NR2C1, FGD6, LOC112446660, MIR331, METAP2, USP44, LOC112446661, MUCL1	0.4521	Milk_Association	111205	Milk kappa-casein percentage
131	IFL	slope	10	50747119	51155876	LOC107132854, FAM81A, MYO1E	0.450894	Milk_Association	119497	Milk unglycosylated kappa-casein percentage
132	AFC	slope	7	23440095	23623588		0.449679	Milk_Association	118273	Milk unglycosylated kappa-casein percentage
133	CR	slope	2	346673	718140	LGSN, OCA2, LOC112443600	0.449404	Milk_Association	113180	Milk kappa-casein percentage
134	CR	slope	13	46942221	47423102	PRNP, PRND, RASSF2, LOC112449419, SLC23A2, TMEM230	0.446085	Milk_Association	116039	Milk glycosylated kappa-casein percentage
134	CR	slope	13	46942221	47423102	PRNP, PRND, RASSF2, LOC112449419, SLC23A2, TMEM230	0.446085	Milk_Association	113131	Milk kappa-casein percentage
134	CR	slope	13	46942221	47423102	PRNP, PRND, RASSF2, LOC112449419, SLC23A2, TMEM230	0.446085	Milk_Association	112123	Milk kappa-casein percentage
134	CR	slope	13	46942221	47423102	PRNP, PRND, RASSF2, LOC112449419, SLC23A2, TMEM230	0.446085	Production_Association	131088	Average daily gain
134	CR	slope	13	46942221	47423102	PRNP, PRND, RASSF2, LOC112449419, SLC23A2, TMEM230	0.446085	Reproduction_Association	120302	Luteal activity
135	CR	intercept	14	24263980	24365162	FAM110B	0.443286	Milk_Association	112183	Milk kappa-casein percentage
136	IFL	intercept	8	87687633	88141495		0.442718	Milk_Association	115996	Milk glycosylated kappa-casein percentage
137	IFL	slope	14	23267075	23371218	RPS20, LOC112449628, LOC112449630, MOS, PLAG1	0.441519	Milk_Association	116042	Milk glycosylated kappa-casein percentage
137	IFL	slope	14	23267075	23371218	RPS20, LOC112449628, LOC112449630, MOS, PLAG1	0.441519	Production_Association	131117	Average daily gain
138	CR	slope	14	26890052	26997876	CLVS1	0.441499	Milk_Association	113816	Milk kappa-casein percentage
138	CR	slope	14	26890052	26997876	CLVS1	0.441499	Milk_Association	113187	Milk kappa-casein percentage
138	CR	slope	14	26890052	26997876	CLVS1	0.441499	Milk_Association	112213	Milk kappa-casein percentage
139	IFL	intercept	13	47450332	47942760	CDS2, LOC112449306, LOC107133053, LOC112449391, LOC787679, PROKR2, GPCPD1, LOC513580, SHLD1	0.441441	Milk_Association	113132	Milk kappa-casein percentage
139	IFL	intercept	13	47450332	47942760	CDS2, LOC112449306, LOC107133053, LOC112449391, LOC787679, PROKR2, GPCPD1, LOC513580, SHLD1	0.441441	Milk_Association	112144	Milk kappa-casein percentage
139	IFL	intercept	13	47450332	47942760	CDS2, LOC112449306, LOC107133053, LOC112449391, LOC787679, PROKR2, GPCPD1, LOC513580, SHLD1	0.441441	Production_Association	131089	Average daily gain
139	IFL	intercept	13	47450332	47942760	CDS2, LOC112449306, LOC107133053, LOC112449391, LOC787679, PROKR2, GPCPD1, LOC513580, SHLD1	0.441441	Milk_Association	116040	Milk glycosylated kappa-casein percentage
139	IFL	intercept	13	47450332	47942760	CDS2, LOC112449306, LOC107133053, LOC112449391, LOC787679, PROKR2, GPCPD1, LOC513580, SHLD1	0.441441	Reproduction_Association	146776	Gestation length
140	IFL	intercept	13	5973424	6527856		0.440307	Milk_Association	113634	Milk kappa-casein percentage
141	CR	intercept	14	25616884	25769988		0.436435	Milk_Association	112439	Milk kappa-casein percentage
141	CR	intercept	14	25616884	25769988		0.436435	Milk_Association	112207	Milk kappa-casein percentage
142	AFC	intercept	2	124137395	124862319	PTPRU, MECR, LOC112443602, SRSF4, TMEM200B, EPB41, OPRD1, YTHDF2, LOC112443715, GMEB1, LOC112443660, TAF12, RAB42, SNHG12, LOC112443648, LOC112443652, LOC112443659, LOC112443669, TRNAU1AP	0.432061	Milk_Association	118081	Milk unglycosylated kappa-casein percentage
143	CR	intercept	15	80300	881109	LOC509895, LOC784899, LOC100299084, LOC781264, LOC781447, LOC518869, LOC618523, LOC531237, OR4C15, LOC532486	0.431579	Milk_Association	111672	Milk kappa-casein percentage
144	AFC	intercept	20	71237809	71629018	SLC12A7, NKD2, LOC112443024, TRIP13, BRD9, LOC617224, LOC104975299, TPPP, CEP72, SLC9A3	0.430783	Milk_Association	116921	Milk glycosylated kappa-casein percentage
145	IFL	intercept	6	37106817	37249989	LAP3, MED28, FAM184B	0.429937	Milk_Association	119266	Milk unglycosylated kappa-casein percentage
146	AFC	slope	14	53962279	54429608		0.429687	Milk_Association	118820	Milk unglycosylated kappa-casein percentage
147	IFL	intercept	14	26890052	26997876	CLVS1	0.428919	Milk_Association	113816	Milk kappa-casein percentage
147	IFL	intercept	14	26890052	26997876	CLVS1	0.428919	Milk_Association	113187	Milk kappa-casein percentage
147	IFL	intercept	14	26890052	26997876	CLVS1	0.428919	Milk_Association	112213	Milk kappa-casein percentage
148	CR	intercept	10	36041911	36588412	BAHD1, CHST14, CCDC32, RPUSD2, LOC112448617, KNL1, RAD51, RMDN3, GCHFR, DNAJC17, C10H15orf62, ZFYVE19, PPP1R14D, SPINT1, RHOV, VPS18, DLL4, CHAC1, INO80	0.427771	Milk_Association	112082	Milk kappa-casein percentage
149	AFC	slope	24	27854536	27920094		0.426721	Milk_Association	110313	Milk kappa-casein percentage
150	IFL	slope	6	76822977	77365620	ADGRL3	0.424189	Production_Association	66707	Body weight (yearling)
151	AFC	slope	20	5803902	5863384	NSG2	0.424112	Milk_Association	118179	Milk unglycosylated kappa-casein percentage
151	AFC	slope	20	5803902	5863384	NSG2	0.424112	Milk_Association	118882	Milk unglycosylated kappa-casein percentage
152	IFL	intercept	10	50387217	50943688	BNIP2, GTF2A2, LOC112448616, LOC112448466, GCNT3, LOC107132854, FAM81A	0.423178	Milk_Association	113575	Milk kappa-casein percentage
153	IFL	intercept	14	2754909	3175099	DENND3, LOC112449595, LOC104973970, PTK2, MIR151, LOC112449596, AGO2, CHRAC1	0.423037	Milk_Association	118773	Milk unglycosylated kappa-casein percentage
153	IFL	intercept	14	2754909	3175099	DENND3, LOC112449595, LOC104973970, PTK2, MIR151, LOC112449596, AGO2, CHRAC1	0.423037	Production_Association	131103	Average daily gain
153	IFL	intercept	14	2754909	3175099	DENND3, LOC112449595, LOC104973970, PTK2, MIR151, LOC112449596, AGO2, CHRAC1	0.423037	Milk_Association	116041	Milk glycosylated kappa-casein percentage
154	IFL	slope	14	2754909	3175099	DENND3, LOC112449595, LOC104973970, PTK2, MIR151, LOC112449596, AGO2, CHRAC1	0.42298	Milk_Association	118773	Milk unglycosylated kappa-casein percentage
154	IFL	slope	14	2754909	3175099	DENND3, LOC112449595, LOC104973970, PTK2, MIR151, LOC112449596, AGO2, CHRAC1	0.42298	Production_Association	131103	Average daily gain
154	IFL	slope	14	2754909	3175099	DENND3, LOC112449595, LOC104973970, PTK2, MIR151, LOC112449596, AGO2, CHRAC1	0.42298	Milk_Association	116041	Milk glycosylated kappa-casein percentage
155	AFC	slope	23	513643	961672	KHDRBS2	0.422806	Milk_Association	118470	Milk unglycosylated kappa-casein percentage
156	AFC	slope	6	10917959	11180542	UGT8, LOC101908035	0.421429	Milk_Association	110629	Milk kappa-casein percentage
157	IFL	intercept	29	40129579	40646639	DAGLA, MYRF, TMEM258, FEN1, FADS1, FADS2, FADS3, RAB3IL1, BEST1, FTH1, LOC107131971, INCENP	0.421316	Milk_Association	119249	Milk unglycosylated kappa-casein percentage
157	IFL	intercept	29	40129579	40646639	DAGLA, MYRF, TMEM258, FEN1, FADS1, FADS2, FADS3, RAB3IL1, BEST1, FTH1, LOC107131971, INCENP	0.421316	Production_Association	66303	Body weight (yearling)
157	IFL	intercept	29	40129579	40646639	DAGLA, MYRF, TMEM258, FEN1, FADS1, FADS2, FADS3, RAB3IL1, BEST1, FTH1, LOC107131971, INCENP	0.421316	Milk_Association	112841	Milk kappa-casein percentage
158	AFC	intercept	3	71516276	72000950	LOC112445884	0.420779	Milk_Association	113718	Milk kappa-casein percentage
158	AFC	intercept	3	71516276	72000950	LOC112445884	0.420779	Milk_Association	116977	Milk glycosylated kappa-casein percentage
159	AFC	intercept	14	24075714	24181858		0.420217	Milk_Association	116552	Milk glycosylated kappa-casein percentage
160	IFL	intercept	5	106148717	106184911	CRACR2A	0.419605	Milk_Association	115857	Milk glycosylated kappa-casein percentage
161	IFL	slope	24	26094338	26179662	DSC3	0.418432
162	AFC	intercept	25	41417610	41748793	INTS1, MICALL2, LOC107131853, LOC104975928, UNCX, LOC112444286, LOC104968516, ZFAND2A, C25H7orf50, GPER1, GPR146, MIR2389, LOC112444287, MIR339A, LOC618939	0.415025	Milk_Association	118226	Milk unglycosylated kappa-casein percentage
163	CR	slope	2	304703	672672	LGSN, OCA2	0.412268	Milk_Association	112272	Milk kappa-casein percentage
164	AFC	slope	23	60163	497229	KHDRBS2	0.411384
165	AFC	slope	21	14304199	14740936	FAM174B, ST8SIA2	0.411172	Milk_Association	118378	Milk unglycosylated kappa-casein percentage
166	CR	slope	14	25640190	25771436		0.410712	Milk_Association	113182	Milk kappa-casein percentage
167	IFL	slope	29	40129579	40646639	DAGLA, MYRF, TMEM258, FEN1, FADS1, FADS2, FADS3, RAB3IL1, BEST1, FTH1, LOC107131971, INCENP	0.410094	Milk_Association	119249	Milk unglycosylated kappa-casein percentage
167	IFL	slope	29	40129579	40646639	DAGLA, MYRF, TMEM258, FEN1, FADS1, FADS2, FADS3, RAB3IL1, BEST1, FTH1, LOC107131971, INCENP	0.410094	Production_Association	66303	Body weight (yearling)
167	IFL	slope	29	40129579	40646639	DAGLA, MYRF, TMEM258, FEN1, FADS1, FADS2, FADS3, RAB3IL1, BEST1, FTH1, LOC107131971, INCENP	0.410094	Milk_Association	112841	Milk kappa-casein percentage
168	IFL	slope	6	37252345	37400814	FAM184B, NCAPG, DCAF16, LCORL	0.403024	Production_Association	130896	Metabolic body weight
169	IFL	intercept	13	46978300	47470273	PRNP, PRND, RASSF2, LOC112449419, SLC23A2, TMEM230, PCNA, CDS2	0.398848	Milk_Association	112339	Milk kappa-casein percentage
169	IFL	intercept	13	46978300	47470273	PRNP, PRND, RASSF2, LOC112449419, SLC23A2, TMEM230, PCNA, CDS2	0.398848	Milk_Association	113688	Milk kappa-casein percentage
170	CR	intercept	13	46942221	47423102	PRNP, PRND, RASSF2, LOC112449419, SLC23A2, TMEM230	0.396838	Milk_Association	116039	Milk glycosylated kappa-casein percentage
170	CR	intercept	13	46942221	47423102	PRNP, PRND, RASSF2, LOC112449419, SLC23A2, TMEM230	0.396838	Milk_Association	113131	Milk kappa-casein percentage
170	CR	intercept	13	46942221	47423102	PRNP, PRND, RASSF2, LOC112449419, SLC23A2, TMEM230	0.396838	Milk_Association	112123	Milk kappa-casein percentage
170	CR	intercept	13	46942221	47423102	PRNP, PRND, RASSF2, LOC112449419, SLC23A2, TMEM230	0.396838	Production_Association	131088	Average daily gain
170	CR	intercept	13	46942221	47423102	PRNP, PRND, RASSF2, LOC112449419, SLC23A2, TMEM230	0.396838	Reproduction_Association	120302	Luteal activity
171	CR	intercept	10	36065111	36625097	BAHD1, CHST14, CCDC32, RPUSD2, LOC112448617, KNL1, RAD51, RMDN3, GCHFR, DNAJC17, C10H15orf62, ZFYVE19, PPP1R14D, SPINT1, RHOV, VPS18, DLL4, CHAC1, INO80	0.395693	Milk_Association	126365	Milk omega-6 fatty acid content
171	CR	intercept	10	36065111	36625097	BAHD1, CHST14, CCDC32, RPUSD2, LOC112448617, KNL1, RAD51, RMDN3, GCHFR, DNAJC17, C10H15orf62, ZFYVE19, PPP1R14D, SPINT1, RHOV, VPS18, DLL4, CHAC1, INO80	0.395693	Milk_Association	112273	Milk kappa-casein percentage
171	CR	intercept	10	36065111	36625097	BAHD1, CHST14, CCDC32, RPUSD2, LOC112448617, KNL1, RAD51, RMDN3, GCHFR, DNAJC17, C10H15orf62, ZFYVE19, PPP1R14D, SPINT1, RHOV, VPS18, DLL4, CHAC1, INO80	0.395693	Milk_Association	111384	Milk kappa-casein percentage
172	IFL	intercept	3	71516276	72000950	LOC112445884	0.391138	Milk_Association	113718	Milk kappa-casein percentage
172	IFL	intercept	3	71516276	72000950	LOC112445884	0.391138	Milk_Association	116977	Milk glycosylated kappa-casein percentage
173	IFL	slope	13	5998149	6574005		0.389107	Milk_Association	119517	Milk unglycosylated kappa-casein percentage
174	AFC	slope	6	38746212	38808241		0.389078	Milk_Association	118618	Milk unglycosylated kappa-casein percentage
175	AFC	intercept	5	24722041	25436255	NR2C1, FGD6, LOC112446660, MIR331, METAP2, USP44, LOC112446661, MUCL1	0.38631	Milk_Association	115803	Milk glycosylated kappa-casein percentage
175	AFC	intercept	5	24722041	25436255	NR2C1, FGD6, LOC112446660, MIR331, METAP2, USP44, LOC112446661, MUCL1	0.38631	Production_Association	123309	Length of productive life
175	AFC	intercept	5	24722041	25436255	NR2C1, FGD6, LOC112446660, MIR331, METAP2, USP44, LOC112446661, MUCL1	0.38631	Milk_Association	111845	Milk kappa-casein percentage
175	AFC	intercept	5	24722041	25436255	NR2C1, FGD6, LOC112446660, MIR331, METAP2, USP44, LOC112446661, MUCL1	0.38631	Milk_Association	111205	Milk kappa-casein percentage
176	IFL	slope	1	31891658	32282536		0.384048	Milk_Association	118257	Milk unglycosylated kappa-casein percentage
176	IFL	slope	1	31891658	32282536		0.384048	Milk_Association	119325	Milk unglycosylated kappa-casein percentage
177	AFC	slope	5	106156021	106188964	CRACR2A	0.382071	Milk_Association	118500	Milk unglycosylated kappa-casein percentage
178	CR	slope	14	24365162	24656389	FAM110B, LOC101902490, UBXN2B	0.381715	Milk_Association	113174	Milk kappa-casein percentage
179	CR	slope	10	36065111	36625097	BAHD1, CHST14, CCDC32, RPUSD2, LOC112448617, KNL1, RAD51, RMDN3, GCHFR, DNAJC17, C10H15orf62, ZFYVE19, PPP1R14D, SPINT1, RHOV, VPS18, DLL4, CHAC1, INO80	0.379651	Milk_Association	126365	Milk omega-6 fatty acid content
179	CR	slope	10	36065111	36625097	BAHD1, CHST14, CCDC32, RPUSD2, LOC112448617, KNL1, RAD51, RMDN3, GCHFR, DNAJC17, C10H15orf62, ZFYVE19, PPP1R14D, SPINT1, RHOV, VPS18, DLL4, CHAC1, INO80	0.379651	Milk_Association	112273	Milk kappa-casein percentage
179	CR	slope	10	36065111	36625097	BAHD1, CHST14, CCDC32, RPUSD2, LOC112448617, KNL1, RAD51, RMDN3, GCHFR, DNAJC17, C10H15orf62, ZFYVE19, PPP1R14D, SPINT1, RHOV, VPS18, DLL4, CHAC1, INO80	0.379651	Milk_Association	111384	Milk kappa-casein percentage
180	CR	slope	13	46978300	47470273	PRNP, PRND, RASSF2, LOC112449419, SLC23A2, TMEM230, PCNA, CDS2	0.379471	Milk_Association	112339	Milk kappa-casein percentage
180	CR	slope	13	46978300	47470273	PRNP, PRND, RASSF2, LOC112449419, SLC23A2, TMEM230, PCNA, CDS2	0.379471	Milk_Association	113688	Milk kappa-casein percentage
181	AFC	intercept	13	5623697	6132754	LOC107133022	0.374088	Milk_Association	108874	Milk beta-lactoglobulin percentage
182	IFL	slope	6	37113507	37252345	LAP3, MED28, FAM184B	0.371175	Production_Association	66706	Body weight gain
183	CR	slope	6	86443704	86842437	SLC4A4	0.37115	Milk_Association	110935	Milk kappa-casein percentage
183	CR	slope	6	86443704	86842437	SLC4A4	0.37115	Milk_Association	112257	Milk kappa-casein percentage
184	AFC	intercept	11	39591082	39987361		0.370824	Milk_Association	117872	Milk unglycosylated kappa-casein percentage
184	AFC	intercept	11	39591082	39987361		0.370824	Milk_Association	118752	Milk unglycosylated kappa-casein percentage
185	AFC	intercept	24	27865782	27933167		0.370629	Milk_Association	118224	Milk unglycosylated kappa-casein percentage
186	CR	intercept	13	47202603	47754335	SLC23A2, TMEM230, PCNA, CDS2, LOC112449306, LOC107133053, LOC112449391, LOC787679, PROKR2, GPCPD1	0.369004	Milk_Association	111518	Milk kappa-casein percentage
187	IFL	slope	24	59516482	59810827		0.365774	Production_Association	130856	Metabolic body weight
188	IFL	slope	6	37950925	37975696		0.365672	Milk_Association	119392	Milk unglycosylated kappa-casein percentage
188	IFL	slope	6	37950925	37975696		0.365672	Milk_Association	111265	Milk kappa-casein percentage
189	CR	slope	6	37950925	37975696		0.363634	Milk_Association	119392	Milk unglycosylated kappa-casein percentage
189	CR	slope	6	37950925	37975696		0.363634	Milk_Association	111265	Milk kappa-casein percentage
190	AFC	intercept	21	2710462	3088886	ATP10A, LOC112443372	0.36357	Milk_Association	118201	Milk unglycosylated kappa-casein percentage
191	CR	slope	5	106948226	106980536	FKBP4, DDX11	0.36072	Milk_Association	118256	Milk unglycosylated kappa-casein percentage
191	CR	slope	5	106948226	106980536	FKBP4, DDX11	0.36072	Milk_Association	118556	Milk unglycosylated kappa-casein percentage
191	CR	slope	5	106948226	106980536	FKBP4, DDX11	0.36072	Milk_Association	112897	Milk kappa-casein percentage
192	AFC	slope	14	40871294	41358145	LOC112449653	0.359421	Milk_Association	118819	Milk unglycosylated kappa-casein percentage
193	CR	slope	24	26166961	26206208		0.358713
194	IFL	intercept	21	14536925	14941167	ST8SIA2, SLCO3A1	0.358596	Milk_Association	116052	Milk glycosylated kappa-casein percentage
195	AFC	intercept	14	53985987	54443199		0.35795	Milk_Association	118042	Milk unglycosylated kappa-casein percentage
196	AFC	intercept	14	2605493	3048650	GPR20, SLC45A4, LOC112449594, DENND3, LOC112449595, LOC104973970, PTK2, MIR151, LOC112449596	0.357537	Milk_Association	117988	Milk unglycosylated kappa-casein percentage
197	AFC	intercept	5	106160737	106196654	CRACR2A	0.356444	Production_Association	123313	Length of productive life
198	CR	intercept	26	17878962	18322065	TM9SF3, PIK3AP1, LOC100851323, LCOR, SLIT1	0.354953	Milk_Association	111787	Milk kappa-casein percentage
199	CR	slope	13	47450332	47942760	CDS2, LOC112449306, LOC107133053, LOC112449391, LOC787679, PROKR2, GPCPD1, LOC513580, SHLD1	0.352953	Milk_Association	113132	Milk kappa-casein percentage
199	CR	slope	13	47450332	47942760	CDS2, LOC112449306, LOC107133053, LOC112449391, LOC787679, PROKR2, GPCPD1, LOC513580, SHLD1	0.352953	Milk_Association	112144	Milk kappa-casein percentage
199	CR	slope	13	47450332	47942760	CDS2, LOC112449306, LOC107133053, LOC112449391, LOC787679, PROKR2, GPCPD1, LOC513580, SHLD1	0.352953	Production_Association	131089	Average daily gain
199	CR	slope	13	47450332	47942760	CDS2, LOC112449306, LOC107133053, LOC112449391, LOC787679, PROKR2, GPCPD1, LOC513580, SHLD1	0.352953	Milk_Association	116040	Milk glycosylated kappa-casein percentage
199	CR	slope	13	47450332	47942760	CDS2, LOC112449306, LOC107133053, LOC112449391, LOC787679, PROKR2, GPCPD1, LOC513580, SHLD1	0.352953	Reproduction_Association	146776	Gestation length
200	CR	intercept	6	38120968	38248024		0.351829	Milk_Association	111269	Milk kappa-casein percentage
200	CR	intercept	6	38120968	38248024		0.351829	Milk_Association	111985	Milk kappa-casein percentage
200	CR	intercept	6	38120968	38248024		0.351829	Milk_Association	110850	Milk kappa-casein percentage
201	IFL	intercept	8	37740839	38203926	KDM4C, LOC104969327, LOC112447918	0.350306	Milk_Association	113574	Milk kappa-casein percentage
202	CR	slope	6	38139383	38248766		0.348041	Milk_Association	113422	Milk kappa-casein percentage
202	CR	slope	6	38139383	38248766		0.348041	Milk_Association	126253	Milk pentadecylic acid content
203	AFC	intercept	2	96273076	96700878	PLEKHM3, LOC538688, LOC784843, CRYGD, CRYGC, CRYGB, CRYGA, C2H2orf80, LOC104971301, IDH1, PIKFYVE, LOC112442974, PTH2R	0.347812	Milk_Association	117898	Milk unglycosylated kappa-casein percentage
204	AFC	slope	14	24064743	24158787		0.347218	Milk_Association	118817	Milk unglycosylated kappa-casein percentage
205	IFL	slope	15	92191	917040	LOC509895, LOC784899, LOC100299084, LOC781264, LOC781447, LOC518869, LOC618523, LOC531237, OR4C15, LOC532486, LOC515790	0.34691	Production_Association	130772	Dry matter intake
206	AFC	slope	21	28947207	29552670	PCSK6, LOC101906554, SNRPA1, LOC100848886, LOC789895, LOC112443140, LOC112443139, CHRNA7	0.346445	Milk_Association	115435	Milk glycosylated kappa-casein percentage
206	AFC	slope	21	28947207	29552670	PCSK6, LOC101906554, SNRPA1, LOC100848886, LOC789895, LOC112443140, LOC112443139, CHRNA7	0.346445	Milk_Association	118387	Milk unglycosylated kappa-casein percentage
207	IFL	intercept	26	17732604	18201497	TLL2, TM9SF3, PIK3AP1, LOC100851323, LCOR	0.345462	Milk_Association	119197	Milk unglycosylated kappa-casein percentage
208	AFC	slope	11	39591082	39987361		0.344685	Milk_Association	117872	Milk unglycosylated kappa-casein percentage
208	AFC	slope	11	39591082	39987361		0.344685	Milk_Association	118752	Milk unglycosylated kappa-casein percentage
209	CR	intercept	5	114042655	114594935	SCUBE1, MPPED1, LOC112446781, EFCAB6, SULT4A1, PNPLA5	0.344478	Milk_Association	110633	Milk kappa-casein percentage
209	CR	intercept	5	114042655	114594935	SCUBE1, MPPED1, LOC112446781, EFCAB6, SULT4A1, PNPLA5	0.344478	Milk_Association	113074	Milk kappa-casein percentage
210	IFL	intercept	14	24324094	24395527	FAM110B	0.344317	Milk_Association	113768	Milk kappa-casein percentage
211	IFL	slope	5	48842951	48938935		0.344141	Production_Association	131102	Average daily gain
212	IFL	slope	8	87706527	88188557		0.342209	Production_Association	130970	Residual feed intake
213	AFC	intercept	7	98151572	98619465	CHD1, LOC104969002	0.341796	Milk_Association	108870	Milk beta-lactoglobulin percentage
214	CR	slope	14	24266960	24369510	FAM110B	0.341414	Milk_Association	112437	Milk kappa-casein percentage
215	IFL	intercept	24	32766443	33246227	LAMA3, LOC112444154, LOC112444228, ANKRD29, NPC1, RMC1, LOC101904227, RIOK3, TMEM241	0.34119	Milk_Association	115695	Milk glycosylated kappa-casein percentage
216	IFL	intercept	29	39157779	40085228	LOC520130, PAG9, PAG3, PAG6, PAG11, LOC528815, LOC100296410, LOC617765, LOC521902, LOC524173, PAG8, PGA5, VWCE, LOC104976269, DDB1, TKFC, CYB561A3, TMEM138, TMEM216, CPSF7, SDHAF2, MIR2405, PPP1R32, LRRC10B, SYT7, MIR2885, LOC112444860	0.341068	Milk_Association	119242	Milk unglycosylated kappa-casein percentage
216	IFL	intercept	29	39157779	40085228	LOC520130, PAG9, PAG3, PAG6, PAG11, LOC528815, LOC100296410, LOC617765, LOC521902, LOC524173, PAG8, PGA5, VWCE, LOC104976269, DDB1, TKFC, CYB561A3, TMEM138, TMEM216, CPSF7, SDHAF2, MIR2405, PPP1R32, LRRC10B, SYT7, MIR2885, LOC112444860	0.341068	Production_Association	66302	Body weight gain
216	IFL	intercept	29	39157779	40085228	LOC520130, PAG9, PAG3, PAG6, PAG11, LOC528815, LOC100296410, LOC617765, LOC521902, LOC524173, PAG8, PGA5, VWCE, LOC104976269, DDB1, TKFC, CYB561A3, TMEM138, TMEM216, CPSF7, SDHAF2, MIR2405, PPP1R32, LRRC10B, SYT7, MIR2885, LOC112444860	0.341068	Milk_Association	112806	Milk kappa-casein percentage
217	IFL	slope	7	23729977	23786666		0.340575	Milk_Association	115969	Milk glycosylated kappa-casein percentage
217	IFL	slope	7	23729977	23786666		0.340575	Production_Association	66710	Body weight gain
218	IFL	slope	9	18008701	18452310	LOC101903114, LOC101903682	0.337912	Milk_Association	119469	Milk unglycosylated kappa-casein percentage
218	IFL	slope	9	18008701	18452310	LOC101903114, LOC101903682	0.337912	Production_Association	130996	Dry matter intake
219	AFC	intercept	2	122043704	122640182	COL16A1, PEF1, HCRTR1, LOC101902428, TINAGL1, LOC112442289, LOC101902843, SERINC2, LOC112443317, LOC100847376, FABP3, ZCCHC17, LOC112443306, SNRNP40, NKAIN1, LOC101902958, PUM1, LOC112443646, LOC112443645	0.335591	Milk_Association	116769	Milk glycosylated kappa-casein percentage
220	CR	intercept	14	26894406	26999787	CLVS1	0.33344	Milk_Association	112505	Milk kappa-casein percentage
220	CR	intercept	14	26894406	26999787	CLVS1	0.33344	Milk_Association	111666	Milk kappa-casein percentage
221	IFL	intercept	13	1299992	1687736	PLCB1, MIR2285M-1	0.331542	Milk_Association	116037	Milk glycosylated kappa-casein percentage
222	IFL	slope	5	106153365	106186329	CRACR2A	0.331394	Production_Association	130885	Metabolic body weight
223	AFC	intercept	2	124843160	125631783	RAB42, SNHG12, LOC112443648, LOC112443652, LOC112443659, LOC112443669, TRNAU1AP, RCC1, SNHG3, LOC112443630, LOC112443632, LOC112443631, LOC112443405, PHACTR4, LOC104971345, LOC112443664, MED18, SESN2, ATP5IF1, DNAJC8, LOC107131363, PTAFR, EYA3, XKR8, LOC112443407, SMPDL3B, RPA2, THEMIS2, PPP1R8, LOC112443661, STX12, FAM76A	0.330651	Milk_Association	116969	Milk glycosylated kappa-casein percentage
224	IFL	intercept	7	23454581	23650321		0.330289	Milk_Association	113557	Milk kappa-casein percentage
225	AFC	slope	14	2754909	3175099	DENND3, LOC112449595, LOC104973970, PTK2, MIR151, LOC112449596, AGO2, CHRAC1	0.326706	Milk_Association	118773	Milk unglycosylated kappa-casein percentage
225	AFC	slope	14	2754909	3175099	DENND3, LOC112449595, LOC104973970, PTK2, MIR151, LOC112449596, AGO2, CHRAC1	0.326706	Production_Association	131103	Average daily gain
225	AFC	slope	14	2754909	3175099	DENND3, LOC112449595, LOC104973970, PTK2, MIR151, LOC112449596, AGO2, CHRAC1	0.326706	Milk_Association	116041	Milk glycosylated kappa-casein percentage
226	AFC	slope	24	27876686	27938462		0.326663	Milk_Association	118525	Milk unglycosylated kappa-casein percentage
227	IFL	slope	5	106928885	106964107	ITFG2, FKBP4	0.32562	Production_Association	130887	Metabolic body weight
228	AFC	intercept	14	23274816	23373991	RPS20, LOC112449628, LOC112449630, MOS, PLAG1	0.325039	Milk_Association	116461	Milk glycosylated kappa-casein percentage
229	CR	slope	13	55270450	55694107	CDH4	0.324523	Milk_Association	112374	Milk kappa-casein percentage
230	CR	slope	14	26894406	26999787	CLVS1	0.323799	Milk_Association	112505	Milk kappa-casein percentage
230	CR	slope	14	26894406	26999787	CLVS1	0.323799	Milk_Association	111666	Milk kappa-casein percentage
231	CR	slope	29	39157779	40085228	LOC520130, PAG9, PAG3, PAG6, PAG11, LOC528815, LOC100296410, LOC617765, LOC521902, LOC524173, PAG8, PGA5, VWCE, LOC104976269, DDB1, TKFC, CYB561A3, TMEM138, TMEM216, CPSF7, SDHAF2, MIR2405, PPP1R32, LRRC10B, SYT7, MIR2885, LOC112444860	0.323479	Milk_Association	119242	Milk unglycosylated kappa-casein percentage
231	CR	slope	29	39157779	40085228	LOC520130, PAG9, PAG3, PAG6, PAG11, LOC528815, LOC100296410, LOC617765, LOC521902, LOC524173, PAG8, PGA5, VWCE, LOC104976269, DDB1, TKFC, CYB561A3, TMEM138, TMEM216, CPSF7, SDHAF2, MIR2405, PPP1R32, LRRC10B, SYT7, MIR2885, LOC112444860	0.323479	Production_Association	66302	Body weight gain
231	CR	slope	29	39157779	40085228	LOC520130, PAG9, PAG3, PAG6, PAG11, LOC528815, LOC100296410, LOC617765, LOC521902, LOC524173, PAG8, PGA5, VWCE, LOC104976269, DDB1, TKFC, CYB561A3, TMEM138, TMEM216, CPSF7, SDHAF2, MIR2405, PPP1R32, LRRC10B, SYT7, MIR2885, LOC112444860	0.323479	Milk_Association	112806	Milk kappa-casein percentage
232	CR	intercept	5	114017980	114576720	SCUBE1, MPPED1, LOC112446781, EFCAB6, SULT4A1, PNPLA5	0.323095	Milk_Association	111909	Milk kappa-casein percentage
233	CR	intercept	6	37951597	37976610		0.319686	Milk_Association	110635	Milk kappa-casein percentage
233	CR	intercept	6	37951597	37976610		0.319686	Milk_Association	113421	Milk kappa-casein percentage
234	CR	intercept	5	24722041	25436255	NR2C1, FGD6, LOC112446660, MIR331, METAP2, USP44, LOC112446661, MUCL1	0.318726	Milk_Association	115803	Milk glycosylated kappa-casein percentage
234	CR	intercept	5	24722041	25436255	NR2C1, FGD6, LOC112446660, MIR331, METAP2, USP44, LOC112446661, MUCL1	0.318726	Production_Association	123309	Length of productive life
234	CR	intercept	5	24722041	25436255	NR2C1, FGD6, LOC112446660, MIR331, METAP2, USP44, LOC112446661, MUCL1	0.318726	Milk_Association	111845	Milk kappa-casein percentage
234	CR	intercept	5	24722041	25436255	NR2C1, FGD6, LOC112446660, MIR331, METAP2, USP44, LOC112446661, MUCL1	0.318726	Milk_Association	111205	Milk kappa-casein percentage
235	CR	intercept	12	37404027	38185296		0.318434	Milk_Association	111414	Milk kappa-casein percentage
235	CR	intercept	12	37404027	38185296		0.318434	Milk_Association	112084	Milk kappa-casein percentage
236	AFC	slope	24	27372494	27469508		0.318325	Milk_Association	156382	Milk tetracosanoic acid content
236	AFC	slope	24	27372494	27469508		0.318325	Milk_Association	119100	Milk unglycosylated kappa-casein percentage
237	AFC	slope	13	6045295	6589215		0.315562	Milk_Association	118339	Milk unglycosylated kappa-casein percentage
238	AFC	slope	24	27611507	27651384		0.315037	Milk_Association	111766	Milk kappa-casein percentage
238	AFC	slope	24	27611507	27651384		0.315037	Milk_Association	112723	Milk kappa-casein percentage
238	AFC	slope	24	27611507	27651384		0.315037	Milk_Association	118524	Milk unglycosylated kappa-casein percentage
239	IFL	intercept	6	37951597	37976610		0.314316	Milk_Association	110635	Milk kappa-casein percentage
239	IFL	intercept	6	37951597	37976610		0.314316	Milk_Association	113421	Milk kappa-casein percentage
240	IFL	intercept	6	51922032	52352026		0.314204	Milk_Association	113511	Milk kappa-casein percentage
240	IFL	intercept	6	51922032	52352026		0.314204	Milk_Association	111990	Milk kappa-casein percentage
240	IFL	intercept	6	51922032	52352026		0.314204	Milk_Association	110925	Milk kappa-casein percentage
241	CR	intercept	6	37141253	37267261	LAP3, MED28, FAM184B	0.314122	Milk_Association	126202	Milk capric acid content
241	CR	intercept	6	37141253	37267261	LAP3, MED28, FAM184B	0.314122	Milk_Association	111942	Milk kappa-casein percentage
242	AFC	intercept	6	10988354	11266631	UGT8, LOC101908035	0.313387	Milk_Association	108809	Milk beta-lactoglobulin percentage
243	CR	slope	6	37141253	37267261	LAP3, MED28, FAM184B	0.312899	Milk_Association	126202	Milk capric acid content
243	CR	slope	6	37141253	37267261	LAP3, MED28, FAM184B	0.312899	Milk_Association	111942	Milk kappa-casein percentage
244	AFC	slope	7	98200614	98701562	LOC104969002	0.312831	Milk_Association	116984	Milk glycosylated kappa-casein percentage
245	CR	slope	6	38120968	38248024		0.312029	Milk_Association	111269	Milk kappa-casein percentage
245	CR	slope	6	38120968	38248024		0.312029	Milk_Association	111985	Milk kappa-casein percentage
245	CR	slope	6	38120968	38248024		0.312029	Milk_Association	110850	Milk kappa-casein percentage
246	IFL	intercept	6	111574277	111991224	LDB2	0.310584	Milk_Association	119304	Milk unglycosylated kappa-casein percentage
246	IFL	intercept	6	111574277	111991224	LDB2	0.310584	Production_Association	66709	Body weight (yearling)
247	CR	slope	6	37952571	37977490		0.310071	Milk_Association	126215	Milk lauric acid content
248	IFL	slope	9	103626517	103866112	LOC112448099	0.309551	Milk_Association	118747	Milk unglycosylated kappa-casein percentage
248	IFL	slope	9	103626517	103866112	LOC112448099	0.309551	Production_Association	131085	Average daily gain
249	AFC	intercept	2	68919048	69438526		0.30811	Milk_Association	116978	Milk glycosylated kappa-casein percentage
250	CR	intercept	29	39218128	40129579	PAG9, PAG3, PAG6, PAG11, LOC528815, LOC100296410, LOC617765, LOC521902, LOC524173, PAG8, PGA5, VWCE, LOC104976269, DDB1, TKFC, CYB561A3, TMEM138, TMEM216, CPSF7, SDHAF2, MIR2405, PPP1R32, LRRC10B, SYT7, MIR2885, LOC112444860, DAGLA	0.307291	Milk_Association	111828	Milk kappa-casein percentage
251	IFL	intercept	7	23729977	23786666		0.307121	Milk_Association	115969	Milk glycosylated kappa-casein percentage
251	IFL	intercept	7	23729977	23786666		0.307121	Production_Association	66710	Body weight gain
252	AFC	slope	7	244816	387979	LOC107131408	0.306098	Milk_Association	118678	Milk unglycosylated kappa-casein percentage
253	IFL	slope	24	26120966	26189197	DSC3	0.305152
254	AFC	slope	5	24820395	25643874	FGD6, LOC112446660, MIR331, METAP2, USP44, LOC112446661, MUCL1, GLYCAM1, PPP1R1A, PDE1B, NCKAP1L, LOC112446662, GTSF1	0.301779	Milk_Association	118366	Milk unglycosylated kappa-casein percentage
255	CR	slope	24	27611507	27651384		0.300048	Milk_Association	111766	Milk kappa-casein percentage
255	CR	slope	24	27611507	27651384		0.300048	Milk_Association	112723	Milk kappa-casein percentage
255	CR	slope	24	27611507	27651384		0.300048	Milk_Association	118524	Milk unglycosylated kappa-casein percentage
256	AFC	intercept	2	16587604	17166030	CWC22, ZNF385B, LOC112443634	0.298902	Production_Association	123306	Length of productive life
257	CR	slope	1	31913171	32309198		0.29761	Milk_Association	113051	Milk kappa-casein percentage
257	CR	slope	1	31913171	32309198		0.29761	Milk_Association	113380	Milk kappa-casein percentage
257	CR	slope	1	31913171	32309198		0.29761	Milk_Association	111874	Milk kappa-casein percentage
258	CR	intercept	13	47450332	47942760	CDS2, LOC112449306, LOC107133053, LOC112449391, LOC787679, PROKR2, GPCPD1, LOC513580, SHLD1	0.297123	Milk_Association	113132	Milk kappa-casein percentage
258	CR	intercept	13	47450332	47942760	CDS2, LOC112449306, LOC107133053, LOC112449391, LOC787679, PROKR2, GPCPD1, LOC513580, SHLD1	0.297123	Milk_Association	112144	Milk kappa-casein percentage
258	CR	intercept	13	47450332	47942760	CDS2, LOC112449306, LOC107133053, LOC112449391, LOC787679, PROKR2, GPCPD1, LOC513580, SHLD1	0.297123	Production_Association	131089	Average daily gain
258	CR	intercept	13	47450332	47942760	CDS2, LOC112449306, LOC107133053, LOC112449391, LOC787679, PROKR2, GPCPD1, LOC513580, SHLD1	0.297123	Milk_Association	116040	Milk glycosylated kappa-casein percentage
258	CR	intercept	13	47450332	47942760	CDS2, LOC112449306, LOC107133053, LOC112449391, LOC787679, PROKR2, GPCPD1, LOC513580, SHLD1	0.297123	Reproduction_Association	146776	Gestation length
259	CR	intercept	6	86443704	86842437	SLC4A4	0.296849	Milk_Association	110935	Milk kappa-casein percentage
259	CR	intercept	6	86443704	86842437	SLC4A4	0.296849	Milk_Association	112257	Milk kappa-casein percentage
260	AFC	intercept	6	53957738	54285683		0.296815	Milk_Association	116981	Milk glycosylated kappa-casein percentage
261	IFL	slope	22	2772618	3166882	AZI2, ZCWPW2, LOC112443466	0.29673	Production_Association	130832	Metabolic body weight
262	CR	intercept	14	24369510	25098364	FAM110B, LOC101902490, UBXN2B, CYP7A1, LOC112449629, SDCBP, LOC112449508, NSMAF, LOC107133116, TOX	0.29659	Milk_Association	112184	Milk kappa-casein percentage
263	IFL	slope	29	38386767	39218128	PAG20, PAG21, PAG1, LOC784867, PAG19, MGC157408, LOC614287, PAG17, LOC616004, MGC157405, LOC520130	0.296476	Milk_Association	111090	Milk kappa-casein percentage
263	IFL	slope	29	38386767	39218128	PAG20, PAG21, PAG1, LOC784867, PAG19, MGC157408, LOC614287, PAG17, LOC616004, MGC157405, LOC520130	0.296476	Milk_Association	118548	Milk unglycosylated kappa-casein percentage
263	IFL	slope	29	38386767	39218128	PAG20, PAG21, PAG1, LOC784867, PAG19, MGC157408, LOC614287, PAG17, LOC616004, MGC157405, LOC520130	0.296476	Production_Association	130879	Metabolic body weight
263	IFL	slope	29	38386767	39218128	PAG20, PAG21, PAG1, LOC784867, PAG19, MGC157408, LOC614287, PAG17, LOC616004, MGC157405, LOC520130	0.296476	Milk_Association	113342	Milk kappa-casein percentage
264	CR	slope	24	27385392	27471213		0.295526	Milk_Association	112722	Milk kappa-casein percentage
264	CR	slope	24	27385392	27471213		0.295526	Milk_Association	113323	Milk kappa-casein percentage
264	CR	slope	24	27385392	27471213		0.295526	Milk_Association	119162	Milk unglycosylated kappa-casein percentage
265	CR	intercept	29	39269818	40153672	PAG3, PAG6, PAG11, LOC528815, LOC100296410, LOC617765, LOC521902, LOC524173, PAG8, PGA5, VWCE, LOC104976269, DDB1, TKFC, CYB561A3, TMEM138, TMEM216, CPSF7, SDHAF2, MIR2405, PPP1R32, LRRC10B, SYT7, MIR2885, LOC112444860, DAGLA	0.295002	Milk_Association	111159	Milk kappa-casein percentage
265	CR	intercept	29	39269818	40153672	PAG3, PAG6, PAG11, LOC528815, LOC100296410, LOC617765, LOC521902, LOC524173, PAG8, PGA5, VWCE, LOC104976269, DDB1, TKFC, CYB561A3, TMEM138, TMEM216, CPSF7, SDHAF2, MIR2405, PPP1R32, LRRC10B, SYT7, MIR2885, LOC112444860, DAGLA	0.295002	Milk_Association	113343	Milk kappa-casein percentage
266	AFC	slope	6	65727481	66209350	GABRB1, LOC112447219, COMMD8, ATP10D	0.294085	Milk_Association	118634	Milk unglycosylated kappa-casein percentage
267	IFL	intercept	24	26119803	26188030	DSC3	0.293449
268	CR	slope	29	39269818	40153672	PAG3, PAG6, PAG11, LOC528815, LOC100296410, LOC617765, LOC521902, LOC524173, PAG8, PGA5, VWCE, LOC104976269, DDB1, TKFC, CYB561A3, TMEM138, TMEM216, CPSF7, SDHAF2, MIR2405, PPP1R32, LRRC10B, SYT7, MIR2885, LOC112444860, DAGLA	0.292605	Milk_Association	111159	Milk kappa-casein percentage
268	CR	slope	29	39269818	40153672	PAG3, PAG6, PAG11, LOC528815, LOC100296410, LOC617765, LOC521902, LOC524173, PAG8, PGA5, VWCE, LOC104976269, DDB1, TKFC, CYB561A3, TMEM138, TMEM216, CPSF7, SDHAF2, MIR2405, PPP1R32, LRRC10B, SYT7, MIR2885, LOC112444860, DAGLA	0.292605	Milk_Association	113343	Milk kappa-casein percentage
269	IFL	slope	10	51170047	51653740	MYO1E, CCNB2, RNF111, LOC112448597, SLTM, MINDY2, LOC112448661, LOC533308, ADAM10	0.291913	Milk_Association	119515	Milk unglycosylated kappa-casein percentage
270	AFC	slope	9	103626517	103866112	LOC112448099	0.290147	Milk_Association	118747	Milk unglycosylated kappa-casein percentage
270	AFC	slope	9	103626517	103866112	LOC112448099	0.290147	Production_Association	131085	Average daily gain
271	AFC	intercept	10	51133677	51540015	MYO1E, CCNB2, RNF111, LOC112448597, SLTM, MINDY2, LOC112448661, LOC533308, ADAM10	0.288943	Milk_Association	117870	Milk unglycosylated kappa-casein percentage
272	CR	slope	5	114054086	114598081	SCUBE1, MPPED1, LOC112446781, EFCAB6, SULT4A1, PNPLA5	0.288814	Milk_Association	111258	Milk kappa-casein percentage
273	CR	intercept	3	71596348	72040284	LOC112445884	0.288616	Milk_Association	112641	Milk kappa-casein percentage
273	CR	intercept	3	71596348	72040284	LOC112445884	0.288616	Milk_Association	113358	Milk kappa-casein percentage
273	CR	intercept	3	71596348	72040284	LOC112445884	0.288616	Milk_Association	111765	Milk kappa-casein percentage
274	IFL	slope	24	26916131	26978274		0.288463	Meat_and_Carcass_Association	152038	Kidney, pelvic, and heart fat percentage
275	CR	intercept	14	24276214	24373031	FAM110B	0.287463	Milk_Association	111550	Milk kappa-casein percentage
276	CR	slope	6	86470519	86855939	SLC4A4	0.286953	Milk_Association	126290	Milk linoleic acid content
276	CR	slope	6	86470519	86855939	SLC4A4	0.286953	Milk_Association	119427	Milk unglycosylated kappa-casein percentage
277	AFC	intercept	21	5860275	6212548	LOC112443223, ASB7, LINS1, CERS3	0.286603	Milk_Association	116965	Milk glycosylated kappa-casein percentage
278	CR	slope	6	37148008	37268940	LAP3, MED28, FAM184B	0.285499	Milk_Association	111259	Milk kappa-casein percentage
278	CR	slope	6	37148008	37268940	LAP3, MED28, FAM184B	0.285499	Milk_Association	110634	Milk kappa-casein percentage
279	IFL	intercept	6	37256423	37402768	FAM184B, NCAPG, DCAF16, LCORL	0.285424	Milk_Association	113406	Milk kappa-casein percentage
280	AFC	intercept	14	40912614	41390473	LOC112449653	0.285144	Milk_Association	118041	Milk unglycosylated kappa-casein percentage
281	IFL	intercept	10	50946541	51307984	MYO1E, CCNB2, RNF111	0.283881	Milk_Association	113576	Milk kappa-casein percentage
282	AFC	slope	7	75662956	76153725		0.28376	Milk_Association	118700	Milk unglycosylated kappa-casein percentage
283	IFL	slope	13	1342729	1715267	PLCB1, MIR2285M-1	0.283308	Production_Association	131087	Average daily gain
284	IFL	intercept	6	77365620	77895597	ADGRL3, LOC112447086	0.282793	Milk_Association	119303	Milk unglycosylated kappa-casein percentage
285	CR	intercept	6	37148008	37268940	LAP3, MED28, FAM184B	0.282704	Milk_Association	111259	Milk kappa-casein percentage
285	CR	intercept	6	37148008	37268940	LAP3, MED28, FAM184B	0.282704	Milk_Association	110634	Milk kappa-casein percentage
286	IFL	slope	6	37822790	37857369		0.282048	Milk_Association	119335	Milk unglycosylated kappa-casein percentage
286	IFL	slope	6	37822790	37857369		0.282048	Milk_Association	113420	Milk kappa-casein percentage
287	AFC	intercept	18	34767592	35294024	C18H16orf70, B3GNT9, TRADD, LOC112442295, FBXL8, HSF4, NOL3, KIAA0895L, EXOC3L1, E2F4, ELMO3, MIR328, LOC525426, TMEM208, FHOD1, SLC9A5, PLEKHG4, KCTD19, LRRC36, TPPP3, ZDHHC1, HSD11B2, ATP6V0D1, LOC101906467, LOC101906411, AGRP, LOC101906364, RIPOR1, CTCF, CARMIL2, ACD, PARD6A, ENKD1, C18H16orf86, GFOD2, RANBP10	0.281398	Milk_Association	118131	Milk unglycosylated kappa-casein percentage
288	CR	intercept	1	31913171	32309198		0.281022	Milk_Association	113051	Milk kappa-casein percentage
288	CR	intercept	1	31913171	32309198		0.281022	Milk_Association	113380	Milk kappa-casein percentage
288	CR	intercept	1	31913171	32309198		0.281022	Milk_Association	111874	Milk kappa-casein percentage
289	CR	intercept	3	71563255	72036253	LOC112445884	0.279895	Milk_Association	111048	Milk kappa-casein percentage
290	IFL	intercept	6	37822790	37857369		0.279691	Milk_Association	119335	Milk unglycosylated kappa-casein percentage
290	IFL	intercept	6	37822790	37857369		0.279691	Milk_Association	113420	Milk kappa-casein percentage
291	AFC	intercept	2	120148776	120706558	PRSS56, CHRND, CHRNG, EIF4E2, LOC112443174, LOC101906781, LOC112443182, PHC2, A3GALT2, ZNF362, TRIM62, LOC112443186, AZIN2, LOC112443187, AK2, MIR2357	0.275962	Milk_Association	108887	Milk beta-lactoglobulin percentage
292	CR	intercept	6	37955443	37978802		0.275605	Milk_Association	111971	Milk kappa-casein percentage
293	AFC	intercept	13	8325735	8831875	MACROD2, MIR2285N-2	0.274965	Milk_Association	116193	Milk glycosylated kappa-casein percentage
294	IFL	slope	14	25129005	25332510	TOX	0.274747	Production_Association	131128	Average daily gain
295	AFC	slope	24	32938309	33391957	LAMA3, LOC112444228, ANKRD29, NPC1, RMC1, LOC101904227, RIOK3, TMEM241, CABLES1	0.273877	Milk_Association	110543	Milk kappa-casein percentage
296	CR	intercept	24	27611507	27651384		0.273681	Milk_Association	111766	Milk kappa-casein percentage
296	CR	intercept	24	27611507	27651384		0.273681	Milk_Association	112723	Milk kappa-casein percentage
296	CR	intercept	24	27611507	27651384		0.273681	Milk_Association	118524	Milk unglycosylated kappa-casein percentage
297	AFC	intercept	24	26918254	26985512		0.273392	Milk_Association	116968	Milk glycosylated kappa-casein percentage
297	AFC	intercept	24	26918254	26985512		0.273392	Milk_Association	112720	Milk kappa-casein percentage
297	AFC	intercept	24	26918254	26985512		0.273392	Milk_Association	111697	Milk kappa-casein percentage
298	CR	slope	5	114042655	114594935	SCUBE1, MPPED1, LOC112446781, EFCAB6, SULT4A1, PNPLA5	0.272368	Milk_Association	110633	Milk kappa-casein percentage
298	CR	slope	5	114042655	114594935	SCUBE1, MPPED1, LOC112446781, EFCAB6, SULT4A1, PNPLA5	0.272368	Milk_Association	113074	Milk kappa-casein percentage
299	AFC	slope	21	2768700	3149647	ATP10A, LOC112443372	0.272188	Milk_Association	118943	Milk unglycosylated kappa-casein percentage
300	IFL	slope	14	26888221	26991068	CLVS1	0.272126	Production_Association	130771	Dry matter intake
301	IFL	slope	24	27615178	27653797		0.272021	Production_Association	130842	Metabolic body weight
301	IFL	slope	24	27615178	27653797		0.272021	Milk_Association	113324	Milk kappa-casein percentage
302	CR	intercept	4	92032742	92414820	SND1, LRRC4, MIR129-1	0.27001	Production_Association	130837	Metabolic body weight
302	CR	intercept	4	92032742	92414820	SND1, LRRC4, MIR129-1	0.27001	Milk_Association	111169	Milk kappa-casein percentage
303	IFL	intercept	13	47485051	48034974	CDS2, LOC107133053, LOC112449391, LOC787679, PROKR2, GPCPD1, LOC513580, SHLD1	0.268884	Milk_Association	112341	Milk kappa-casein percentage
303	IFL	intercept	13	47485051	48034974	CDS2, LOC107133053, LOC112449391, LOC787679, PROKR2, GPCPD1, LOC513580, SHLD1	0.268884	Milk_Association	113697	Milk kappa-casein percentage
304	IFL	slope	24	27372494	27469508		0.268005	Milk_Association	156382	Milk tetracosanoic acid content
304	IFL	slope	24	27372494	27469508		0.268005	Milk_Association	119100	Milk unglycosylated kappa-casein percentage
305	IFL	intercept	20	26626220	27081069		0.267583	Milk_Association	116051	Milk glycosylated kappa-casein percentage
306	CR	slope	13	47485051	48034974	CDS2, LOC107133053, LOC112449391, LOC787679, PROKR2, GPCPD1, LOC513580, SHLD1	0.266868	Milk_Association	112341	Milk kappa-casein percentage
306	CR	slope	13	47485051	48034974	CDS2, LOC107133053, LOC112449391, LOC787679, PROKR2, GPCPD1, LOC513580, SHLD1	0.266868	Milk_Association	113697	Milk kappa-casein percentage
307	IFL	slope	6	111574277	111991224	LDB2	0.264309	Milk_Association	119304	Milk unglycosylated kappa-casein percentage
307	IFL	slope	6	111574277	111991224	LDB2	0.264309	Production_Association	66709	Body weight (yearling)
308	AFC	slope	29	38386767	39218128	PAG20, PAG21, PAG1, LOC784867, PAG19, MGC157408, LOC614287, PAG17, LOC616004, MGC157405, LOC520130	0.264034	Milk_Association	111090	Milk kappa-casein percentage
308	AFC	slope	29	38386767	39218128	PAG20, PAG21, PAG1, LOC784867, PAG19, MGC157408, LOC614287, PAG17, LOC616004, MGC157405, LOC520130	0.264034	Milk_Association	118548	Milk unglycosylated kappa-casein percentage
308	AFC	slope	29	38386767	39218128	PAG20, PAG21, PAG1, LOC784867, PAG19, MGC157408, LOC614287, PAG17, LOC616004, MGC157405, LOC520130	0.264034	Production_Association	130879	Metabolic body weight
308	AFC	slope	29	38386767	39218128	PAG20, PAG21, PAG1, LOC784867, PAG19, MGC157408, LOC614287, PAG17, LOC616004, MGC157405, LOC520130	0.264034	Milk_Association	113342	Milk kappa-casein percentage
309	IFL	intercept	18	34794005	35354921	TRADD, LOC112442295, FBXL8, HSF4, NOL3, KIAA0895L, EXOC3L1, E2F4, ELMO3, MIR328, LOC525426, TMEM208, FHOD1, SLC9A5, PLEKHG4, KCTD19, LRRC36, TPPP3, ZDHHC1, HSD11B2, ATP6V0D1, LOC101906467, LOC101906411, AGRP, LOC101906364, RIPOR1, CTCF, CARMIL2, ACD, PARD6A, ENKD1, C18H16orf86, GFOD2, RANBP10, TSNAXIP1, CENPT, THAP11, NUTF2	0.263791	Milk_Association	113818	Milk kappa-casein percentage
310	AFC	slope	3	71480145	71950373	LOC112445884	0.263782	Milk_Association	118338	Milk unglycosylated kappa-casein percentage
311	CR	intercept	24	27386716	27473819		0.263106	Milk_Association	111756	Milk kappa-casein percentage
312	CR	intercept	24	26170413	26230826		0.262562
313	IFL	intercept	1	31913171	32309198		0.260378	Milk_Association	113051	Milk kappa-casein percentage
313	IFL	intercept	1	31913171	32309198		0.260378	Milk_Association	113380	Milk kappa-casein percentage
313	IFL	intercept	1	31913171	32309198		0.260378	Milk_Association	111874	Milk kappa-casein percentage
314	IFL	slope	14	2802526	3272575	LOC112449595, LOC104973970, PTK2, MIR151, LOC112449596, AGO2, CHRAC1, TRAPPC9	0.259826	Production_Association	131252	Dry matter intake
315	CR	slope	12	37506351	38330292		0.258215	Milk_Association	112338	Milk kappa-casein percentage
316	AFC	slope	6	38808645	38892842		0.256049	Milk_Association	118264	Milk unglycosylated kappa-casein percentage
317	AFC	intercept	9	94608431	94954072	SYNJ2, SERAC1, GTF2H5, TULP4	0.25555	Milk_Association	117834	Milk unglycosylated kappa-casein percentage
318	AFC	slope	10	36523603	37095482	INO80, EXD1, CHP1, LOC112448626, LOC100847604, OIP5, NUSAP1, NDUFAF1, RTF1, ITPKA, RPAP1, TYRO3, MGA, LOC112448654	0.255506	Milk_Association	118293	Milk unglycosylated kappa-casein percentage
319	CR	slope	1	31923335	32340451		0.255064	Milk_Association	110632	Milk kappa-casein percentage
319	CR	slope	1	31923335	32340451		0.255064	Milk_Association	111240	Milk kappa-casein percentage
320	CR	intercept	14	32886544	33470410	SULF1	0.254171	Milk_Association	111671	Milk kappa-casein percentage
321	AFC	intercept	22	18404778	18862778	LOC112443504, GRM7, LOC107131663, LOC104975516	0.253059	Milk_Association	118203	Milk unglycosylated kappa-casein percentage
322	AFC	slope	14	23262932	23367982	RPS20, LOC112449628, LOC112449630, MOS, PLAG1	0.252346	Milk_Association	118343	Milk unglycosylated kappa-casein percentage
323	CR	slope	6	51882801	52325625		0.252264	Milk_Association	108819	Milk beta-lactoglobulin percentage
323	CR	slope	6	51882801	52325625		0.252264	Milk_Association	112248	Milk kappa-casein percentage
324	IFL	slope	24	27381101	27470405		0.252168	Production_Association	130840	Metabolic body weight
324	IFL	slope	24	27381101	27470405		0.252168	Milk_Association	118216	Milk unglycosylated kappa-casein percentage
325	IFL	intercept	21	28947207	29552670	PCSK6, LOC101906554, SNRPA1, LOC100848886, LOC789895, LOC112443140, LOC112443139, CHRNA7	0.25161	Milk_Association	115435	Milk glycosylated kappa-casein percentage
325	IFL	intercept	21	28947207	29552670	PCSK6, LOC101906554, SNRPA1, LOC100848886, LOC789895, LOC112443140, LOC112443139, CHRNA7	0.25161	Milk_Association	118387	Milk unglycosylated kappa-casein percentage
326	CR	slope	7	98277340	98784918	LOC104969002, LOC112447496	0.251529	Milk_Association	126338	Milk cis-4,7,10,13,16,19-Docosahexaenoic acid content
327	AFC	slope	10	50940983	51243645	MYO1E, CCNB2, RNF111	0.250884	Milk_Association	118304	Milk unglycosylated kappa-casein percentage
328	AFC	intercept	10	36465813	37055538	DLL4, CHAC1, INO80, EXD1, CHP1, LOC112448626, LOC100847604, OIP5, NUSAP1, NDUFAF1, RTF1, ITPKA, RPAP1, TYRO3, MGA, LOC112448654	0.250861	Milk_Association	108873	Milk beta-lactoglobulin percentage
329	IFL	intercept	7	965649	994200	MAPK9	0.250669	Milk_Association	113513	Milk kappa-casein percentage
330	CR	slope	3	71596348	72040284	LOC112445884	0.250585	Milk_Association	112641	Milk kappa-casein percentage
330	CR	slope	3	71596348	72040284	LOC112445884	0.250585	Milk_Association	113358	Milk kappa-casein percentage
330	CR	slope	3	71596348	72040284	LOC112445884	0.250585	Milk_Association	111765	Milk kappa-casein percentage
331	AFC	slope	2	96283693	96718657	PLEKHM3, LOC538688, LOC784843, CRYGD, CRYGC, CRYGB, CRYGA, C2H2orf80, LOC104971301, IDH1, PIKFYVE, LOC112442974, PTH2R	0.250398	Milk_Association	118619	Milk unglycosylated kappa-casein percentage
332	IFL	intercept	11	39622729	40028465		0.249507	Milk_Association	116034	Milk glycosylated kappa-casein percentage
333	CR	slope	24	26918254	26985512		0.249311	Milk_Association	116968	Milk glycosylated kappa-casein percentage
333	CR	slope	24	26918254	26985512		0.249311	Milk_Association	112720	Milk kappa-casein percentage
333	CR	slope	24	26918254	26985512		0.249311	Milk_Association	111697	Milk kappa-casein percentage
334	AFC	slope	14	26432467	26477129	CHD7	0.249137	Milk_Association	118362	Milk unglycosylated kappa-casein percentage
335	AFC	slope	1	31891658	32282536		0.248918	Milk_Association	118257	Milk unglycosylated kappa-casein percentage
335	AFC	slope	1	31891658	32282536		0.248918	Milk_Association	119325	Milk unglycosylated kappa-casein percentage
336	AFC	slope	25	41703966	42066419	C25H7orf50, GPER1, GPR146, MIR2389, LOC112444287, MIR339A, LOC618939, COX19, ADAP1, GET4, SUN1, LOC112444324, DNAAF5, PRKAR1B, LOC112444334, LOC112444333, LOC101904836, PDGFA	0.247358	Milk_Association	110545	Milk kappa-casein percentage
337	AFC	intercept	7	102896205	103425885	LOC112447499, LOC787122	0.245611	Milk_Association	108871	Milk beta-lactoglobulin percentage
338	AFC	slope	13	47397987	47848902	TMEM230, PCNA, CDS2, LOC112449306, LOC107133053, LOC112449391, LOC787679, PROKR2, GPCPD1, LOC513580, SHLD1	0.244465	Milk_Association	118766	Milk unglycosylated kappa-casein percentage
339	IFL	intercept	22	2846878	3216278	ZCWPW2, LOC112443466, LOC104975474	0.243786	Milk_Association	115467	Milk glycosylated kappa-casein percentage
340	IFL	intercept	6	38139383	38248766		0.243199	Milk_Association	113422	Milk kappa-casein percentage
340	IFL	intercept	6	38139383	38248766		0.243199	Milk_Association	126253	Milk pentadecylic acid content
341	IFL	slope	29	40185830	40671281	DAGLA, MYRF, TMEM258, FEN1, FADS1, FADS2, FADS3, RAB3IL1, BEST1, FTH1, LOC107131971, INCENP	0.243121	Production_Association	130884	Metabolic body weight
342	CR	intercept	4	92054359	92442087	SND1, LRRC4, MIR129-1, LOC112446417, LEP	0.243059	Milk_Association	111830	Milk kappa-casein percentage
343	IFL	intercept	2	69038097	69474913		0.242555	Milk_Association	116038	Milk glycosylated kappa-casein percentage
344	AFC	intercept	8	37751069	38217646	KDM4C, LOC104969327, LOC112447918	0.242459	Milk_Association	108872	Milk beta-lactoglobulin percentage
345	AFC	intercept	9	6851304	7421974	ADGRB3	0.242244
346	CR	intercept	24	26918254	26985512		0.241818	Milk_Association	116968	Milk glycosylated kappa-casein percentage
346	CR	intercept	24	26918254	26985512		0.241818	Milk_Association	112720	Milk kappa-casein percentage
346	CR	intercept	24	26918254	26985512		0.241818	Milk_Association	111697	Milk kappa-casein percentage
347	AFC	slope	5	114323536	114661464	EFCAB6, SULT4A1, PNPLA5, LOC786474, PNPLA3	0.24093	Milk_Association	110585	Milk kappa-casein percentage
348	IFL	intercept	4	92006297	92364428	SND1, LRRC4	0.240601	Milk_Association	115759	Milk glycosylated kappa-casein percentage
349	CR	slope	26	18067588	18490274	LOC100851323, LCOR, SLIT1, ARHGAP19	0.240411	Milk_Association	112745	Milk kappa-casein percentage
350	CR	intercept	10	55161399	55636262	UNC13C	0.240328	Milk_Association	111405	Milk kappa-casein percentage
351	IFL	intercept	3	52304893	52368548	ZNF644, MIR2285B-2	0.238931	Milk_Association	113514	Milk kappa-casein percentage
352	CR	slope	4	26626208	27023830	HDAC9, LOC112446506	0.238523	Milk_Association	112807	Milk kappa-casein percentage
353	AFC	intercept	20	35369875	35858566	RICTOR, OSMR, LOC104975274, LOC101906686, LOC101906739	0.237146	Milk_Association	116920	Milk glycosylated kappa-casein percentage
354	AFC	slope	18	34779790	35329245	C18H16orf70, B3GNT9, TRADD, LOC112442295, FBXL8, HSF4, NOL3, KIAA0895L, EXOC3L1, E2F4, ELMO3, MIR328, LOC525426, TMEM208, FHOD1, SLC9A5, PLEKHG4, KCTD19, LRRC36, TPPP3, ZDHHC1, HSD11B2, ATP6V0D1, LOC101906467, LOC101906411, AGRP, LOC101906364, RIPOR1, CTCF, CARMIL2, ACD, PARD6A, ENKD1, C18H16orf86, GFOD2, RANBP10, TSNAXIP1	0.237125	Milk_Association	118824	Milk unglycosylated kappa-casein percentage
355	IFL	slope	25	41398074	41740619	TMEM184A, MAFK, LOC107131858, INTS1, MICALL2, LOC107131853, LOC104975928, UNCX, LOC112444286, LOC104968516, ZFAND2A, C25H7orf50, GPER1, GPR146, MIR2389, LOC112444287, MIR339A	0.235074	Production_Association	65964	Body weight
356	CR	intercept	13	423081	932760	LOC788064, LOC788089, TMX4, LOC112449369	0.235051	Milk_Association	111481	Milk kappa-casein percentage
356	CR	intercept	13	423081	932760	LOC788064, LOC788089, TMX4, LOC112449369	0.235051	Milk_Association	112122	Milk kappa-casein percentage
357	IFL	intercept	11	107068436	107246475		0.233751	Milk_Association	116036	Milk glycosylated kappa-casein percentage
358	AFC	slope	24	59539379	59823551		0.233106	Milk_Association	118526	Milk unglycosylated kappa-casein percentage
359	CR	intercept	1	31923335	32340451		0.233013	Milk_Association	110632	Milk kappa-casein percentage
359	CR	intercept	1	31923335	32340451		0.233013	Milk_Association	111240	Milk kappa-casein percentage
360	IFL	intercept	1	68307813	68891058	CCDC14, ROPN1, KALRN, LOC112447313	0.232868	Milk_Association	115861	Milk glycosylated kappa-casein percentage
361	CR	intercept	10	53582540	54082665	ZNF280D, MNS1, TEX9	0.231411	Milk_Association	111385	Milk kappa-casein percentage
362	IFL	slope	29	39157779	40085228	LOC520130, PAG9, PAG3, PAG6, PAG11, LOC528815, LOC100296410, LOC617765, LOC521902, LOC524173, PAG8, PGA5, VWCE, LOC104976269, DDB1, TKFC, CYB561A3, TMEM138, TMEM216, CPSF7, SDHAF2, MIR2405, PPP1R32, LRRC10B, SYT7, MIR2885, LOC112444860	0.231403	Milk_Association	119242	Milk unglycosylated kappa-casein percentage
362	IFL	slope	29	39157779	40085228	LOC520130, PAG9, PAG3, PAG6, PAG11, LOC528815, LOC100296410, LOC617765, LOC521902, LOC524173, PAG8, PGA5, VWCE, LOC104976269, DDB1, TKFC, CYB561A3, TMEM138, TMEM216, CPSF7, SDHAF2, MIR2405, PPP1R32, LRRC10B, SYT7, MIR2885, LOC112444860	0.231403	Production_Association	66302	Body weight gain
362	IFL	slope	29	39157779	40085228	LOC520130, PAG9, PAG3, PAG6, PAG11, LOC528815, LOC100296410, LOC617765, LOC521902, LOC524173, PAG8, PGA5, VWCE, LOC104976269, DDB1, TKFC, CYB561A3, TMEM138, TMEM216, CPSF7, SDHAF2, MIR2405, PPP1R32, LRRC10B, SYT7, MIR2885, LOC112444860	0.231403	Milk_Association	112806	Milk kappa-casein percentage
363	AFC	intercept	24	27381101	27470405		0.230864	Production_Association	130840	Metabolic body weight
363	AFC	intercept	24	27381101	27470405		0.230864	Milk_Association	118216	Milk unglycosylated kappa-casein percentage
364	CR	intercept	27	20776415	21089509	MSR1	0.230857	Milk_Association	111053	Milk kappa-casein percentage
365	IFL	intercept	24	59593400	59974761	LOC104975811, LOC112444177, CDH20	0.229988	Milk_Association	115758	Milk glycosylated kappa-casein percentage
366	IFL	slope	24	27882011	27939678		0.22986	Production_Association	130845	Metabolic body weight
367	AFC	intercept	21	14588509	15044142	ST8SIA2, SLCO3A1	0.229626	Milk_Association	118202	Milk unglycosylated kappa-casein percentage
368	AFC	intercept	5	114355659	114698428	EFCAB6, SULT4A1, PNPLA5, LOC786474, PNPLA3, SAMM50	0.2285	Milk_Association	116979	Milk glycosylated kappa-casein percentage
369	AFC	slope	6	38777311	38837159		0.227724	Milk_Association	118622	Milk unglycosylated kappa-casein percentage
370	CR	slope	5	24776734	25559426	FGD6, LOC112446660, MIR331, METAP2, USP44, LOC112446661, MUCL1, GLYCAM1, PPP1R1A, PDE1B, NCKAP1L	0.227539	Milk_Association	112856	Milk kappa-casein percentage
370	CR	slope	5	24776734	25559426	FGD6, LOC112446660, MIR331, METAP2, USP44, LOC112446661, MUCL1, GLYCAM1, PPP1R1A, PDE1B, NCKAP1L	0.227539	Milk_Association	113377	Milk kappa-casein percentage
371	AFC	slope	6	53972610	54324534		0.227371	Milk_Association	118633	Milk unglycosylated kappa-casein percentage
372	IFL	slope	13	16296564	16675271	LOC101903501, LOC112449255, SFMBT2, LOC112449422	0.226312	Reproduction_Association	120297	Luteal activity
373	AFC	intercept	14	23379699	23430587	CHCHD7, SDR16C5	0.22559	Milk_Association	116541	Milk glycosylated kappa-casein percentage
374	CR	intercept	13	48522460	48974104		0.22501	Milk_Association	111519	Milk kappa-casein percentage
375	AFC	slope	21	14766834	15201653	SLCO3A1	0.224662	Milk_Association	118386	Milk unglycosylated kappa-casein percentage
376	IFL	slope	3	34146362	34501432	CELSR2, SARS, KIAA1324, C3H1orf194, LOC112446127, TMEM167B, TAF13, WDR47, CLCC1, GPSM2, LOC112446097	0.224531	Milk_Association	119496	Milk unglycosylated kappa-casein percentage
377	CR	slope	6	51895523	52338232		0.223956	Milk_Association	126281	Milk trans-vaccenic acid content
378	AFC	slope	14	23277725	23379699	RPS20, LOC112449628, LOC112449630, MOS, PLAG1, CHCHD7	0.223344	Milk_Association	118816	Milk unglycosylated kappa-casein percentage
379	IFL	intercept	21	60220817	60464888	SYNE3, LOC112443163, LOC100847284, LOC112443325, GLRX5	0.222977	Milk_Association	116086	Milk glycosylated kappa-casein percentage
379	IFL	intercept	21	60220817	60464888	SYNE3, LOC112443163, LOC100847284, LOC112443325, GLRX5	0.222977	Health_QTL	178921	Bovine tuberculosis susceptibility
380	AFC	intercept	6	65749899	66225283	GABRB1, LOC112447219, COMMD8, ATP10D	0.222948	Milk_Association	116982	Milk glycosylated kappa-casein percentage
381	AFC	intercept	14	25488048	25733426		0.222631	Milk_Association	118034	Milk unglycosylated kappa-casein percentage
382	IFL	intercept	5	106971422	106994052	DDX11	0.222532	Milk_Association	119163	Milk unglycosylated kappa-casein percentage
383	AFC	slope	22	18433783	18884775	LOC112443504, GRM7, LOC107131663, LOC104975516, LOC112443544	0.222511	Milk_Association	118997	Milk unglycosylated kappa-casein percentage
384	CR	intercept	6	86476551	86863238	SLC4A4	0.222318	Milk_Association	112024	Milk kappa-casein percentage
385	IFL	slope	1	68299667	68871803	CCDC14, ROPN1, KALRN, LOC112447313	0.222244	Production_Association	130897	Metabolic body weight
386	AFC	intercept	29	44578506	44965477	ZDHHC24, ACTN3, CTSF, CCDC87, CCS, RBM14, RBM4, RBM4B, LOC112444928, LOC112444843, LOC112444842, MIR7864, C29H11orf80, LOC101905049, RCE1, PC, LRFN4, MIR2408	0.221342	Milk_Association	118232	Milk unglycosylated kappa-casein percentage
387	AFC	slope	3	52277763	52329712	ZNF644	0.218902	Milk_Association	118252	Milk unglycosylated kappa-casein percentage
387	AFC	slope	3	52277763	52329712	ZNF644	0.218902	Milk_Association	119013	Milk unglycosylated kappa-casein percentage
388	CR	intercept	24	45686927	46136307	EPG5, MIR6523A, MIR6523B, PSTPIP2, LOC104975781, ATP5F1A, HAUS1, LOC104975782, LOC112444237, C24H18orf25, RNF165	0.21853	Milk_Association	111767	Milk kappa-casein percentage
389	CR	slope	12	37559451	38387487		0.218003	Milk_Association	126372	Milk polyunsaturated fatty acid content
390	CR	intercept	5	106960459	106983690	DDX11	0.217018	Milk_Association	111860	Milk kappa-casein percentage
391	IFL	slope	7	75697428	76199889		0.216434	Production_Association	130929	Metabolic body weight
392	IFL	slope	6	77391041	77923903	ADGRL3, LOC112447086	0.2163	Production_Association	66708	Body weight (yearling)
393	CR	intercept	14	25851646	25947476		0.215896	Milk_Association	113183	Milk kappa-casein percentage
393	CR	intercept	14	25851646	25947476		0.215896	Milk_Association	112208	Milk kappa-casein percentage
394	IFL	slope	21	29030826	29603301	PCSK6, SNRPA1, LOC100848886, LOC789895, LOC112443140, LOC112443139, CHRNA7, LOC112443367	0.215444	Production_Association	130821	Metabolic body weight
395	CR	slope	4	92074143	92449684	SND1, LRRC4, MIR129-1, LOC112446417, LEP	0.215417	Milk_Association	113359	Milk kappa-casein percentage
395	CR	slope	4	92074143	92449684	SND1, LRRC4, MIR129-1, LOC112446417, LEP	0.215417	Milk_Association	112842	Milk kappa-casein percentage
396	AFC	intercept	13	8347568	8880814	MACROD2, MIR2285N-2	0.214979	Milk_Association	117925	Milk unglycosylated kappa-casein percentage
397	CR	intercept	24	27419760	27500668		0.214971	Milk_Association	111031	Milk kappa-casein percentage
398	AFC	slope	24	26907506	26941078		0.214484
399	AFC	intercept	2	124869278	125653839	TRNAU1AP, RCC1, SNHG3, LOC112443630, LOC112443632, LOC112443631, LOC112443405, PHACTR4, LOC104971345, LOC112443664, MED18, SESN2, ATP5IF1, DNAJC8, LOC107131363, PTAFR, EYA3, XKR8, LOC112443407, SMPDL3B, RPA2, THEMIS2, PPP1R8, LOC112443661, STX12, FAM76A	0.211768	Milk_Association	118204	Milk unglycosylated kappa-casein percentage
400	IFL	intercept	7	271717	424699	LOC107131408, LOC100125913	0.211694	Milk_Association	119305	Milk unglycosylated kappa-casein percentage
401	CR	slope	14	25851646	25947476		0.211259	Milk_Association	113183	Milk kappa-casein percentage
401	CR	slope	14	25851646	25947476		0.211259	Milk_Association	112208	Milk kappa-casein percentage
402	AFC	slope	13	49617648	50100456		0.210978	Milk_Association	118342	Milk unglycosylated kappa-casein percentage
403	AFC	slope	8	37865354	38244290	KDM4C, LOC112447918, GLDC	0.209943	Milk_Association	116985	Milk glycosylated kappa-casein percentage
404	IFL	slope	6	86470519	86855939	SLC4A4	0.209817	Milk_Association	126290	Milk linoleic acid content
404	IFL	slope	6	86470519	86855939	SLC4A4	0.209817	Milk_Association	119427	Milk unglycosylated kappa-casein percentage
405	IFL	intercept	20	35394285	35963938	RICTOR, OSMR, LOC104975274, LOC101906686, LOC101906739, LIFR	0.209386	Milk_Association	115340	Milk glycosylated kappa-casein percentage
406	IFL	intercept	24	27385392	27471213		0.208782	Milk_Association	112722	Milk kappa-casein percentage
406	IFL	intercept	24	27385392	27471213		0.208782	Milk_Association	113323	Milk kappa-casein percentage
406	IFL	intercept	24	27385392	27471213		0.208782	Milk_Association	119162	Milk unglycosylated kappa-casein percentage
407	AFC	intercept	3	52328227	52379082	ZNF644, MIR2285B-2	0.20866	Milk_Association	116975	Milk glycosylated kappa-casein percentage
408	AFC	slope	14	25501417	25739308		0.207017	Milk_Association	118818	Milk unglycosylated kappa-casein percentage
409	IFL	slope	20	26667863	27105033		0.206817	Reproduction_Association	146225	Stillbirth (maternal)
410	IFL	intercept	26	18219181	18658119	LCOR, SLIT1, ARHGAP19, LOC112444459, LOC112444562, FRAT1, FRAT2, RRP12, PGAM1, EXOSC1	0.20631	Milk_Association	119218	Milk unglycosylated kappa-casein percentage
411	CR	intercept	13	55385531	55783696	CDH4, LOC112449377	0.205727	Milk_Association	111520	Milk kappa-casein percentage
412	AFC	slope	9	18082735	18543130	LOC101903114, LOC101903682, IRAK1BP1, LOC112448119, PHIP	0.204879	Milk_Association	118291	Milk unglycosylated kappa-casein percentage
413	IFL	intercept	24	27617180	27657437		0.203836	Milk_Association	111047	Milk kappa-casein percentage
413	IFL	intercept	24	27617180	27657437		0.203836	Milk_Association	115655	Milk glycosylated kappa-casein percentage
414	AFC	intercept	15	2349440	2679720	GRIA4	0.203154	Milk_Association	118122	Milk unglycosylated kappa-casein percentage
415	AFC	intercept	6	37160958	37279162	LAP3, MED28, FAM184B	0.20309	Milk_Association	108818	Milk beta-lactoglobulin percentage
416	CR	slope	10	55502036	55904933	UNC13C	0.202601	Milk_Association	112274	Milk kappa-casein percentage
417	IFL	slope	3	72773001	73549770	NEGR1	0.202496	Production_Association	130766	Dry matter intake
418	CR	intercept	24	45699025	46147793	EPG5, PSTPIP2, LOC104975781, ATP5F1A, HAUS1, LOC104975782, LOC112444237, C24H18orf25, RNF165	0.202387	Milk_Association	111049	Milk kappa-casein percentage
419	AFC	intercept	7	23469845	23652393		0.202297	Milk_Association	108860	Milk beta-lactoglobulin percentage
420	IFL	slope	21	60220817	60464888	SYNE3, LOC112443163, LOC100847284, LOC112443325, GLRX5	0.201278	Milk_Association	116086	Milk glycosylated kappa-casein percentage
420	IFL	slope	21	60220817	60464888	SYNE3, LOC112443163, LOC100847284, LOC112443325, GLRX5	0.201278	Health_QTL	178921	Bovine tuberculosis susceptibility
421	AFC	intercept	21	3809287	4208298	GABRB3	0.20091	Milk_Association	116964	Milk glycosylated kappa-casein percentage
422	CR	slope	24	27615178	27653797		0.200588	Production_Association	130842	Metabolic body weight
422	CR	slope	24	27615178	27653797		0.200588	Milk_Association	113324	Milk kappa-casein percentage
423	AFC	slope	21	14872266	15265826	SLCO3A1	0.200554	Health_QTL	178919	Bovine tuberculosis susceptibility
423	AFC	slope	21	14872266	15265826	SLCO3A1	0.200554	Milk_Association	118968	Milk unglycosylated kappa-casein percentage
424	IFL	slope	7	105795715	106242916	LOC112447500	0.199257	Production_Association	130969	Residual feed intake
425	CR	slope	7	47025282	47837778	NEUROG1, CXCL14, LOC112447551, LOC112447422, SLC25A48, IL9, FBXL21, LECT2, TGFBI, LOC518124, SMAD5, SMIM32, TRPC7	0.199022	Milk_Association	112259	Milk kappa-casein percentage
426	CR	intercept	6	51922032	52352026		0.198988	Milk_Association	113511	Milk kappa-casein percentage
426	CR	intercept	6	51922032	52352026		0.198988	Milk_Association	111990	Milk kappa-casein percentage
426	CR	intercept	6	51922032	52352026		0.198988	Milk_Association	110925	Milk kappa-casein percentage
427	AFC	slope	6	37259967	37404352	FAM184B, NCAPG, DCAF16, LCORL	0.197531	Milk_Association	118617	Milk unglycosylated kappa-casein percentage
428	IFL	intercept	29	38880484	39793434	LOC614287, PAG17, LOC616004, MGC157405, LOC520130, PAG9, PAG3, PAG6, PAG11, LOC528815, LOC100296410, LOC617765, LOC521902, LOC524173, PAG8, PGA5, VWCE	0.193024	Milk_Association	115761	Milk glycosylated kappa-casein percentage
429	CR	intercept	7	98300309	98820742	LOC104969002, LOC112447496	0.192054	Milk_Association	112056	Milk kappa-casein percentage
430	IFL	intercept	23	497229	936645	KHDRBS2	0.191773	Milk_Association	119652	Milk alpha-S2-casein percentage
431	AFC	slope	16	22256515	22625733	LOC112441783	0.189784	Milk_Association	118823	Milk unglycosylated kappa-casein percentage
432	AFC	intercept	13	49655217	50128925		0.189589	Milk_Association	116194	Milk glycosylated kappa-casein percentage
433	CR	slope	9	103536032	103800009	TCTE3, LOC104969678, ERMARD, LOC112448099	0.189181	Milk_Association	112271	Milk kappa-casein percentage
434	CR	slope	29	40129579	40646639	DAGLA, MYRF, TMEM258, FEN1, FADS1, FADS2, FADS3, RAB3IL1, BEST1, FTH1, LOC107131971, INCENP	0.188569	Milk_Association	119249	Milk unglycosylated kappa-casein percentage
434	CR	slope	29	40129579	40646639	DAGLA, MYRF, TMEM258, FEN1, FADS1, FADS2, FADS3, RAB3IL1, BEST1, FTH1, LOC107131971, INCENP	0.188569	Production_Association	66303	Body weight (yearling)
434	CR	slope	29	40129579	40646639	DAGLA, MYRF, TMEM258, FEN1, FADS1, FADS2, FADS3, RAB3IL1, BEST1, FTH1, LOC107131971, INCENP	0.188569	Milk_Association	112841	Milk kappa-casein percentage
435	AFC	slope	22	3277673	3631410	LOC104975475	0.188438	Milk_Association	118394	Milk unglycosylated kappa-casein percentage
436	IFL	intercept	20	27639795	28026119	ISL1, LOC112443073	0.187824	Milk_Association	115060	Milk glycosylated kappa-casein percentage
437	IFL	intercept	15	192584	963953	LOC509895, LOC784899, LOC100299084, LOC781264, LOC781447, LOC518869, LOC618523, LOC531237, OR4C15, LOC532486, LOC515790, LOC508315	0.18621	Milk_Association	113817	Milk kappa-casein percentage
438	AFC	slope	9	94706313	95065382	SERAC1, GTF2H5, TULP4, TMEM181, LOC104969639, DYNLT1, SYTL3	0.186036	Milk_Association	118702	Milk unglycosylated kappa-casein percentage
439	AFC	slope	2	114133415	114477377	LOC104969981	0.18588	Milk_Association	118821	Milk unglycosylated kappa-casein percentage
440	IFL	slope	4	92032742	92414820	SND1, LRRC4, MIR129-1	0.184603	Production_Association	130837	Metabolic body weight
440	IFL	slope	4	92032742	92414820	SND1, LRRC4, MIR129-1	0.184603	Milk_Association	111169	Milk kappa-casein percentage
441	IFL	intercept	15	160085	951039	LOC509895, LOC784899, LOC100299084, LOC781264, LOC781447, LOC518869, LOC618523, LOC531237, OR4C15, LOC532486, LOC515790, LOC508315	0.184552	Milk_Association	116047	Milk glycosylated kappa-casein percentage
442	AFC	intercept	3	72036253	72743814	LOC112446063	0.184101	Production_Association	123307	Length of productive life
443	IFL	intercept	25	38142895	38452260	CYTH3, LOC100140431, LOC112444304, RAC1, DAGLB, LOC101908535, KDELR2, GRID2IP, ZDHHC4, C25H7orf26, LOC112444281, LOC112444331, ZNF853	0.183952	Milk_Association	115760	Milk glycosylated kappa-casein percentage
444	IFL	intercept	20	26716965	27131508		0.183694	Milk_Association	115056	Milk glycosylated kappa-casein percentage
445	CR	slope	13	48569661	48980850		0.183078	Milk_Association	112342	Milk kappa-casein percentage
446	CR	intercept	4	26667726	27062703	HDAC9, LOC112446506	0.182283	Milk_Association	111829	Milk kappa-casein percentage
447	IFL	slope	23	99781	527569	KHDRBS2	0.182207
448	IFL	intercept	14	24384496	25147967	FAM110B, LOC101902490, UBXN2B, CYP7A1, LOC112449629, SDCBP, LOC112449508, NSMAF, LOC107133116, TOX	0.182183	Milk_Association	116044	Milk glycosylated kappa-casein percentage
449	CR	slope	7	82784340	83007119	TMEM167A, MIR2463, XRCC4	0.182069	Milk_Association	126310	Milk caproic acid content
450	AFC	slope	8	34560427	35027193	LOC101904827	0.181709	Milk_Association	118701	Milk unglycosylated kappa-casein percentage
451	AFC	intercept	5	48862995	49025474	TBC1D30, LOC101906182	0.180419	Production_Association	123312	Length of productive life
452	IFL	intercept	24	26924069	26993580		0.18018	Milk_Association	119161	Milk unglycosylated kappa-casein percentage
452	IFL	intercept	24	26924069	26993580		0.18018	Milk_Association	113322	Milk kappa-casein percentage
453	IFL	slope	25	38211274	38466120	LOC100140431, LOC112444304, RAC1, DAGLB, LOC101908535, KDELR2, GRID2IP, ZDHHC4, C25H7orf26, LOC112444281, LOC112444331, ZNF853, ZNF316	0.180171	Production_Association	130876	Metabolic body weight
454	IFL	intercept	9	18209274	18648174	LOC101903114, LOC101903682, IRAK1BP1, LOC112448119, PHIP, LOC112448180, LOC101903793	0.178135	Milk_Association	112260	Milk kappa-casein percentage
454	IFL	intercept	9	18209274	18648174	LOC101903114, LOC101903682, IRAK1BP1, LOC112448119, PHIP, LOC112448180, LOC101903793	0.178135	Milk_Association	115997	Milk glycosylated kappa-casein percentage
454	IFL	intercept	9	18209274	18648174	LOC101903114, LOC101903682, IRAK1BP1, LOC112448119, PHIP, LOC112448180, LOC101903793	0.178135	Milk_Association	126345	Milk medium-chain fatty acid content
455	AFC	slope	11	107073949	107252181		0.177408	Milk_Association	118757	Milk unglycosylated kappa-casein percentage
456	CR	slope	14	33026716	33543353	SULF1, SLCO5A1	0.177407	Milk_Association	112533	Milk kappa-casein percentage
457	IFL	slope	6	38581382	38614787		0.176977	Milk_Association	119393	Milk unglycosylated kappa-casein percentage
458	AFC	slope	11	39992662	40615347		0.176615	Milk_Association	118753	Milk unglycosylated kappa-casein percentage
459	IFL	intercept	25	41432883	41766398	INTS1, MICALL2, LOC107131853, LOC104975928, UNCX, LOC112444286, LOC104968516, ZFAND2A, C25H7orf50, GPER1, GPR146, MIR2389, LOC112444287, MIR339A, LOC618939, COX19	0.17579	Milk_Association	119188	Milk unglycosylated kappa-casein percentage
460	AFC	intercept	3	67628460	68035792	ST6GALNAC5	0.17569	Milk_Association	116976	Milk glycosylated kappa-casein percentage
461	IFL	intercept	23	868795	1533659	KHDRBS2	0.175177	Milk_Association	115473	Milk glycosylated kappa-casein percentage
462	AFC	intercept	3	52277763	52329712	ZNF644	0.17398	Milk_Association	118252	Milk unglycosylated kappa-casein percentage
462	AFC	intercept	3	52277763	52329712	ZNF644	0.17398	Milk_Association	119013	Milk unglycosylated kappa-casein percentage
463	CR	slope	1	130004188	130495452	PRR23B, PRR23A, LOC783600, FOXL2, PIK3CB, FAIM	0.173695	Milk_Association	126317	Milk caprylic acid content
464	CR	intercept	2	672672	994302	OCA2, LOC112443600, HERC2, NIPA1	0.173335	Milk_Association	112211	Milk kappa-casein percentage
465	AFC	slope	23	1003788	1703413		0.173159	Milk_Association	118475	Milk unglycosylated kappa-casein percentage
466	CR	intercept	2	631108	970561	OCA2, LOC112443600, HERC2	0.171799	Milk_Association	111616	Milk kappa-casein percentage
467	CR	intercept	24	27617180	27657437		0.171215	Milk_Association	111047	Milk kappa-casein percentage
467	CR	intercept	24	27617180	27657437		0.171215	Milk_Association	115655	Milk glycosylated kappa-casein percentage
468	AFC	intercept	13	6219759	6724839	SPTLC3, LOC107133025	0.171056	Milk_Association	116192	Milk glycosylated kappa-casein percentage
469	IFL	slope	21	14740936	15201200	SLCO3A1	0.170762	Production_Association	130812	Average daily gain
470	CR	slope	13	55466151	55876730	CDH4, LOC112449377	0.168542	Milk_Association	113168	Milk kappa-casein percentage
471	AFC	slope	24	28691752	29007434	CDH2	0.168206	Milk_Association	110542	Milk kappa-casein percentage
472	CR	slope	9	18209274	18648174	LOC101903114, LOC101903682, IRAK1BP1, LOC112448119, PHIP, LOC112448180, LOC101903793	0.167077	Milk_Association	112260	Milk kappa-casein percentage
472	CR	slope	9	18209274	18648174	LOC101903114, LOC101903682, IRAK1BP1, LOC112448119, PHIP, LOC112448180, LOC101903793	0.167077	Milk_Association	115997	Milk glycosylated kappa-casein percentage
472	CR	slope	9	18209274	18648174	LOC101903114, LOC101903682, IRAK1BP1, LOC112448119, PHIP, LOC112448180, LOC101903793	0.167077	Milk_Association	126345	Milk medium-chain fatty acid content
473	AFC	slope	29	44585782	44979377	ACTN3, CTSF, CCDC87, CCS, RBM14, RBM4, RBM4B, LOC112444928, LOC112444843, LOC112444842, MIR7864, C29H11orf80, LOC101905049, RCE1, PC, LRFN4, MIR2408, C29H11orf86	0.166641	Milk_Association	110560	Milk kappa-casein percentage
474	AFC	slope	14	25704807	25828312		0.166253	Milk_Association	118361	Milk unglycosylated kappa-casein percentage
475	AFC	slope	23	151779	641591	KHDRBS2	0.165475	Milk_Association	119030	Milk unglycosylated kappa-casein percentage
476	AFC	intercept	23	905518	1556221	KHDRBS2	0.164725	Milk_Association	118214	Milk unglycosylated kappa-casein percentage
477	CR	slope	24	45735897	46202647	PSTPIP2, LOC104975781, ATP5F1A, HAUS1, LOC104975782, LOC112444237, C24H18orf25, RNF165, LOXHD1	0.164593	Milk_Association	112724	Milk kappa-casein percentage
477	CR	slope	24	45735897	46202647	PSTPIP2, LOC104975781, ATP5F1A, HAUS1, LOC104975782, LOC112444237, C24H18orf25, RNF165, LOXHD1	0.164593	Milk_Association	113325	Milk kappa-casein percentage
478	CR	slope	5	106979391	107124854	DDX11, WASHC1, IQSEC3	0.164578	Milk_Association	111237	Milk kappa-casein percentage
478	CR	slope	5	106979391	107124854	DDX11, WASHC1, IQSEC3	0.164578	Milk_Association	113071	Milk kappa-casein percentage
479	IFL	slope	11	97505680	97982172	ZBTB43, ZBTB34, RALGPS1, ANGPTL2, GARNL3	0.164148	Production_Association	131086	Average daily gain
480	IFL	intercept	7	75728672	76222408		0.162899	Milk_Association	115995	Milk glycosylated kappa-casein percentage
480	IFL	intercept	7	75728672	76222408		0.162899	Milk_Association	117711	Milk unglycosylated kappa-casein percentage
481	AFC	intercept	16	81374686	81628434		0.160116	Milk_Association	116919	Milk glycosylated kappa-casein percentage
482	IFL	intercept	14	25894793	26010052	CA8	0.158769	Milk_Association	116046	Milk glycosylated kappa-casein percentage
483	AFC	intercept	24	33103153	33501960	NPC1, RMC1, LOC101904227, RIOK3, TMEM241, CABLES1, RBBP8	0.157812	Milk_Association	118225	Milk unglycosylated kappa-casein percentage
484	IFL	intercept	5	25487353	26002040	PPP1R1A, PDE1B, NCKAP1L, LOC112446662, GTSF1, ITGA5, LOC112446664, LOC112446663, ZNF385A, GPR84, COPZ1, MIR148B, NFE2, HNRNPA1, CBX5, SMUG1, LOC101906546, LOC112446666, LOC112446665, LOC100847613, LOC107132469, HOXC4, HOXC5, MIR615	0.157285	Milk_Association	115856	Milk glycosylated kappa-casein percentage
485	AFC	intercept	14	24391175	25164603	FAM110B, LOC101902490, UBXN2B, CYP7A1, LOC112449629, SDCBP, LOC112449508, NSMAF, LOC107133116, TOX	0.156316	Milk_Association	118033	Milk unglycosylated kappa-casein percentage
486	IFL	slope	21	14872266	15265826	SLCO3A1	0.156295	Health_QTL	178919	Bovine tuberculosis susceptibility
486	IFL	slope	21	14872266	15265826	SLCO3A1	0.156295	Milk_Association	118968	Milk unglycosylated kappa-casein percentage
487	IFL	intercept	7	352178	457239	LOC100125913	0.156171	Milk_Association	113512	Milk kappa-casein percentage
488	CR	slope	14	24175600	24243733		0.155504	Milk_Association	112436	Milk kappa-casein percentage
489	AFC	intercept	7	75728672	76222408		0.155422	Milk_Association	115995	Milk glycosylated kappa-casein percentage
489	AFC	intercept	7	75728672	76222408		0.155422	Milk_Association	117711	Milk unglycosylated kappa-casein percentage
490	AFC	intercept	4	54097830	54647585	FOXP2, LOC112446383, PPP1R3A	0.154727
491	IFL	intercept	10	51319074	51771759	RNF111, LOC112448597, SLTM, MINDY2, LOC112448661, LOC533308, ADAM10, LIPC, LOC112448468	0.154013	Milk_Association	113585	Milk kappa-casein percentage
492	IFL	intercept	4	51544844	52037442	CAPZA2, LOC112446381, MET, CAV1, CAV2	0.153709	Milk_Association	115061	Milk glycosylated kappa-casein percentage
493	IFL	slope	22	28919065	29546235	SHQ1, LOC101903207, RYBP, LOC112443456, LOC112443494	0.151763	Milk_Association	165561	Milk phosphorus content
494	IFL	intercept	5	18248315	18839775	KITLG, LOC104972350	0.151529
495	AFC	intercept	14	33069775	33567257	SULF1, SLCO5A1	0.149955	Milk_Association	116800	Milk glycosylated kappa-casein percentage
496	CR	slope	14	25098364	25249177	TOX	0.148921	Milk_Association	113181	Milk kappa-casein percentage
497	AFC	intercept	7	14710189	14948876	DNMT1, S1PR2, LOC112447587, MRPL4, ICAM1, ICAM4, ICAM5, ZGLP1, FDX2, RAVER1, ICAM3, TYK2, LOC112447585, CDC37, PDE4A	0.148799	Milk_Association	108850	Milk beta-lactoglobulin percentage
498	CR	intercept	17	58016927	58471380	TESC, FBXW8, HRK, RNFT2, C17H12orf49, LOC104974658	0.148559	Milk_Association	111673	Milk kappa-casein percentage
498	CR	intercept	17	58016927	58471380	TESC, FBXW8, HRK, RNFT2, C17H12orf49, LOC104974658	0.148559	Milk_Association	110937	Milk kappa-casein percentage
499	CR	intercept	26	18185805	18607414	LCOR, SLIT1, ARHGAP19, LOC112444459, LOC112444562, FRAT1, FRAT2, RRP12	0.147978	Milk_Association	111051	Milk kappa-casein percentage
500	CR	slope	25	38222690	38497771	LOC100140431, LOC112444304, RAC1, DAGLB, LOC101908535, KDELR2, GRID2IP, ZDHHC4, C25H7orf26, LOC112444281, LOC112444331, ZNF853, ZNF316, LOC107131846, LOC100140207	0.147045	Milk_Association	111050	Milk kappa-casein percentage
500	CR	slope	25	38222690	38497771	LOC100140431, LOC112444304, RAC1, DAGLB, LOC101908535, KDELR2, GRID2IP, ZDHHC4, C25H7orf26, LOC112444281, LOC112444331, ZNF853, ZNF316, LOC107131846, LOC100140207	0.147045	Milk_Association	111776	Milk kappa-casein percentage
500	CR	slope	25	38222690	38497771	LOC100140431, LOC112444304, RAC1, DAGLB, LOC101908535, KDELR2, GRID2IP, ZDHHC4, C25H7orf26, LOC112444281, LOC112444331, ZNF853, ZNF316, LOC107131846, LOC100140207	0.147045	Milk_Association	112744	Milk kappa-casein percentage
501	IFL	intercept	13	437925	986513	LOC788089, TMX4, LOC112449369, PLCB1	0.146906	Milk_Association	113619	Milk kappa-casein percentage
502	IFL	intercept	11	97532525	97989650	ZBTB43, ZBTB34, RALGPS1, ANGPTL2, GARNL3	0.146363	Milk_Association	116035	Milk glycosylated kappa-casein percentage
503	AFC	slope	9	98566722	98847521	LOC107132796, LOC112448145, LOC112448088, QKI	0.145365	Milk_Association	118292	Milk unglycosylated kappa-casein percentage
503	AFC	slope	9	98566722	98847521	LOC107132796, LOC112448145, LOC112448088, QKI	0.145365	Milk_Association	119470	Milk unglycosylated kappa-casein percentage
504	CR	intercept	5	106979391	107124854	DDX11, WASHC1, IQSEC3	0.143294	Milk_Association	111237	Milk kappa-casein percentage
504	CR	intercept	5	106979391	107124854	DDX11, WASHC1, IQSEC3	0.143294	Milk_Association	113071	Milk kappa-casein percentage
505	IFL	slope	5	106965306	106987567	DDX11	0.143046	Production_Association	130892	Metabolic body weight
506	AFC	intercept	24	26910934	26944578		0.1424	Milk_Association	118215	Milk unglycosylated kappa-casein percentage
507	IFL	slope	9	98566722	98847521	LOC107132796, LOC112448145, LOC112448088, QKI	0.140965	Milk_Association	118292	Milk unglycosylated kappa-casein percentage
507	IFL	slope	9	98566722	98847521	LOC107132796, LOC112448145, LOC112448088, QKI	0.140965	Milk_Association	119470	Milk unglycosylated kappa-casein percentage
508	AFC	intercept	14	26440324	26482710	CHD7	0.140935	Milk_Association	116571	Milk glycosylated kappa-casein percentage
509	IFL	intercept	20	4999564	5067104	STC2, LOC107131404	0.139184	Milk_Association	113825	Milk kappa-casein percentage
510	CR	intercept	25	38222690	38497771	LOC100140431, LOC112444304, RAC1, DAGLB, LOC101908535, KDELR2, GRID2IP, ZDHHC4, C25H7orf26, LOC112444281, LOC112444331, ZNF853, ZNF316, LOC107131846, LOC100140207	0.138984	Milk_Association	111050	Milk kappa-casein percentage
510	CR	intercept	25	38222690	38497771	LOC100140431, LOC112444304, RAC1, DAGLB, LOC101908535, KDELR2, GRID2IP, ZDHHC4, C25H7orf26, LOC112444281, LOC112444331, ZNF853, ZNF316, LOC107131846, LOC100140207	0.138984	Milk_Association	111776	Milk kappa-casein percentage
510	CR	intercept	25	38222690	38497771	LOC100140431, LOC112444304, RAC1, DAGLB, LOC101908535, KDELR2, GRID2IP, ZDHHC4, C25H7orf26, LOC112444281, LOC112444331, ZNF853, ZNF316, LOC107131846, LOC100140207	0.138984	Milk_Association	112744	Milk kappa-casein percentage
511	IFL	slope	7	98448831	98868919	LOC112447496	0.137647	Milk_Association	119455	Milk unglycosylated kappa-casein percentage
512	AFC	slope	2	106421658	106816527	VIL1, USP37, CNOT9, PLCD4, ZNF142, BCS1L, RNF25, STK36, TTLL4, CYP27A1, PRKAG3, LOC101906064	0.137088	Milk_Association	118751	Milk unglycosylated kappa-casein percentage
513	CR	slope	24	26924069	26993580		0.135504	Milk_Association	119161	Milk unglycosylated kappa-casein percentage
513	CR	slope	24	26924069	26993580		0.135504	Milk_Association	113322	Milk kappa-casein percentage
514	CR	intercept	10	36625097	37174723	INO80, EXD1, CHP1, LOC112448626, LOC100847604, OIP5, NUSAP1, NDUFAF1, RTF1, ITPKA, RPAP1, TYRO3, MGA, LOC112448654, MAPKBP1	0.131863	Milk_Association	112083	Milk kappa-casein percentage
515	IFL	slope	24	27640091	27729208		0.13142	Reproduction_Association	65820	Sperm concentration
515	IFL	slope	24	27640091	27729208		0.13142	Milk_Association	119165	Milk unglycosylated kappa-casein percentage
516	CR	slope	15	881109	1404492	LOC515790, LOC508315, OR4C16, LOC786525, LOC112441595, LOC100300302, IZUMO1R, GPR83	0.13101	Milk_Association	113227	Milk kappa-casein percentage
517	IFL	intercept	9	103700559	103899605		0.130531	Milk_Association	116033	Milk glycosylated kappa-casein percentage
518	IFL	intercept	14	25203669	25446793	TOX	0.13035	Milk_Association	116045	Milk glycosylated kappa-casein percentage
519	IFL	intercept	24	33267500	33683839	TMEM241, CABLES1, RBBP8, MIR2285O-3, MIR2284Y-4	0.130262	Milk_Association	115705	Milk glycosylated kappa-casein percentage
520	AFC	intercept	2	125632673	125910848	FAM76A, IFI6, FGR, AHDC1, WASF2, LOC112443702, GPR3, CD164L2	0.129214	Milk_Association	116970	Milk glycosylated kappa-casein percentage
521	AFC	intercept	16	43875696	44644017	LOC112441924, TMEM201, SLC25A33, LOC100848532, SPSB1, LOC104974443, LOC104974444, MIR34A, LOC101905940, LOC112441908, GPR157, LOC107131287, CA6, ENO1, LOC112441839, LOC112441936, RERE	0.125375	Milk_Association	118129	Milk unglycosylated kappa-casein percentage
522	AFC	slope	6	11210868	11615687	LOC104972660, ARSJ	0.125222	Milk_Association	118620	Milk unglycosylated kappa-casein percentage
523	CR	intercept	14	26462846	26498435	CHD7	0.124493	Milk_Association	111609	Milk kappa-casein percentage
523	CR	intercept	14	26462846	26498435	CHD7	0.124493	Milk_Association	112441	Milk kappa-casein percentage
524	IFL	intercept	24	27640091	27729208		0.122459	Reproduction_Association	65820	Sperm concentration
524	IFL	intercept	24	27640091	27729208		0.122459	Milk_Association	119165	Milk unglycosylated kappa-casein percentage
525	CR	slope	5	72951838	73419142	LOC101905163, ISX	0.118731	Milk_Association	112857	Milk kappa-casein percentage
525	CR	slope	5	72951838	73419142	LOC101905163, ISX	0.118731	Milk_Association	111852	Milk kappa-casein percentage
526	CR	slope	14	26462846	26498435	CHD7	0.117789	Milk_Association	111609	Milk kappa-casein percentage
526	CR	slope	14	26462846	26498435	CHD7	0.117789	Milk_Association	112441	Milk kappa-casein percentage
527	IFL	intercept	14	26447783	26483437	CHD7	0.117644	Milk_Association	113769	Milk kappa-casein percentage
528	AFC	intercept	14	23373231	23414269	PLAG1, CHCHD7	0.116061	Milk_Association	117993	Milk unglycosylated kappa-casein percentage
529	IFL	slope	7	23601885	23745235		0.115927	Milk_Association	119449	Milk unglycosylated kappa-casein percentage
530	IFL	slope	14	3186141	3664511	TRAPPC9, LOC112449597, LOC101907118, KCNK9	0.115834	Production_Association	131113	Average daily gain
531	AFC	intercept	25	41766398	42150487	ADAP1, GET4, SUN1, LOC112444324, DNAAF5, PRKAR1B, LOC112444334, LOC112444333, LOC101904836, PDGFA, LOC783396, FAM20C	0.114701	Milk_Association	118227	Milk unglycosylated kappa-casein percentage
532	CR	slope	6	38584417	38618402		0.113661	Milk_Association	111270	Milk kappa-casein percentage
532	CR	slope	6	38584417	38618402		0.113661	Milk_Association	126280	Milk trans-vaccenic acid content
533	CR	intercept	5	72951838	73419142	LOC101905163, ISX	0.112699	Milk_Association	112857	Milk kappa-casein percentage
533	CR	intercept	5	72951838	73419142	LOC101905163, ISX	0.112699	Milk_Association	111852	Milk kappa-casein percentage
534	CR	intercept	24	26926091	26996704		0.109923	Milk_Association	111030	Milk kappa-casein percentage
535	CR	slope	5	106165374	106214730	CRACR2A	0.107413	Milk_Association	113378	Milk kappa-casein percentage
536	AFC	slope	13	47744740	48137404	GPCPD1, LOC513580, SHLD1, CHGB, TRMT6, MCM8	0.103974	Milk_Association	118341	Milk unglycosylated kappa-casein percentage
537	IFL	slope	24	59823551	60152918	LOC104975811, LOC112444177, CDH20, LOC101902622, LOC107131802	0.101745
538	AFC	intercept	5	34965958	35396854	ANO6, DBX2	0.101065	Production_Association	123310	Length of productive life
539	CR	slope	2	695583	1004776	OCA2, LOC112443600, HERC2, NIPA1	0.0975659	Milk_Association	112438	Milk kappa-casein percentage
540	CR	slope	2	758829	1018539	HERC2, NIPA1	0.0952219	Milk_Association	113296	Milk kappa-casein percentage
541	IFL	slope	24	26180396	26247282		0.0873864
542	CR	intercept	27	18413166	18845210		0.0773899	Milk_Association	111789	Milk kappa-casein percentage
543	AFC	slope	5	106980034	107141795	DDX11, WASHC1, IQSEC3	0.0739573	Production_Association	123316	Length of productive life
543	AFC	slope	5	106980034	107141795	DDX11, WASHC1, IQSEC3	0.0739573	Milk_Association	110584	Milk kappa-casein percentage
544	AFC	intercept	5	106980034	107141795	DDX11, WASHC1, IQSEC3	0.0734178	Production_Association	123316	Length of productive life
544	AFC	intercept	5	106980034	107141795	DDX11, WASHC1, IQSEC3	0.0734178	Milk_Association	110584	Milk kappa-casein percentage
545	AFC	slope	24	27642293	27735133		0.0721526	Milk_Association	119119	Milk unglycosylated kappa-casein percentage
